# Supplementary material for: The 1H-NMR-based metabolite profile of acute alcohol consumption: A metabolomics intervention study
Source: PLoS One. 2018 May 10;13(5):e0196850. doi: 10.1371/journal.pone.0196850 (PMC5944960; doi:10.1371/journal.pone.0196850)
Supplement: S2 File — (XLSX) [file pone.0196850.s002.xlsx]

## Sheet: Vehicle only
					Bin:	1	2	3	4	5	6	7	8	9	10	11	12	13	14	15	16	17	18	19	20	21	22	23	24	25	26	27	28	29	30	31	32	33	34	35	36	37	38	39	40	41	42	43	44
Batch	Sample Name	Case	Treatment	Time	Bin no:	9.99	9.97	9.95	9.93	9.91	9.89	9.87	9.85	9.83	9.81	9.79	9.77	9.75	9.73	9.71	9.69	9.67	9.65	9.63	9.61	9.59	9.57	9.55	9.53	9.51	9.49	9.47	9.45	9.43	9.41	9.39	9.37	9.35	9.33	9.31	9.29	9.27	9.25	9.23	9.21	9.19	9.17	9.15	9.13
1	F41-1	F	Vehicle	-1		252890	171823	163215	116642	119619	115441	154683	155425	146413	136626	126331	144808	119435	180993	176359	144357	146470	243128	221481	149679	114737	100843	78257.5	97814.6	144370	200495	201496	159355	158899	121434	156779	494791	232072	237721	237794	273226	742045	166458	139760	159717	196656	186653	223183	905997
1	F410	F	Vehicle	0		151299	100954	86908.1	77923.6	111461	103155	92055.1	80274.3	139882	97880.7	92923.2	131341	104316	109864	84170.6	127086	148779	159230	147041	127133	137871	126601	104426	81357.1	92131.8	102784	154894	108437	111395	121164	103571	235388	149600	135990	161820	482378	375103	144193	115648	92562.8	173866	124331	143894	501161
1	F411	F	Vehicle	1		79268.9	105579	95048.8	116859	125177	105559	105436	140893	96276.4	110185	81200.6	78683.4	86898.8	125441	134186	97194.7	158830	90428.4	140876	88535.5	130721	84982.8	113483	134016	62372.1	67643.2	119821	87716	105112	124401	149700	125210	127733	118947	212231	286018	203263	115179	139938	83166.2	152091	118921	114206	210160
1	F412	F	Vehicle	2		84927.8	101751	127028	99983.2	104678	79112.1	108185	61520.2	102389	97539.5	99862.3	124958	72093.9	152500	80338.5	79635.6	129216	115689	108830	139565	59743.5	91859.2	123565	94014.7	79539	94326.2	89616.3	85530.1	109012	106297	95233.1	89298	86302.3	87859.9	88926.4	206031	85582.6	98921.7	95398.4	112593	101452	80975.1	116557	96101.5
1	F413	F	Vehicle	3		74747.9	144057	47937.6	66173.5	83446.3	81359.5	76957.4	88031.1	76786.6	97547.3	86477.8	63788.6	52972.6	105833	121047	89978	78801.7	98579.1	81691	50863.7	65219.9	94652.8	79493.1	100599	79891.6	97106.7	95617.1	77679.9	74124.9	121882	81253.5	70453.2	94356.6	82335.9	84545.5	209081	98167.4	63639.2	87660.3	81160.6	78495.4	81140	79177.9	146025
1	F414	F	Vehicle	4		67488.7	70025	68237.6	53384.6	67932.5	114733	104107	83480.7	79788.3	66609.5	77375.7	80464.8	78503.2	69467.5	102575	101471	88058.8	99162.6	93956.4	81895.6	99133.4	71135.3	72344.9	54629.6	62604.5	58968.5	86904.5	90931.2	85671.6	56313.2	115070	120975	71919	68945.9	100020	286620	85197.5	75524.8	88363.5	71679	61787.4	109957	100164	134472
2	E51-1	E	Vehicle	-1		120268	125438	123531	110108	108009	105200	166187	162632	123756	79992.9	107153	139166	212174	225622	181911	149627	184619	158930	177877	134148	115998	150503	132508	63973.3	117393	98749.7	136363	148219	108838	113541	101761	242485	147712	178511	225222	869075	753344	120863	87729.6	117832	109746	165179	147163	1.30271e+06
2	E510	E	Vehicle	0		206636	142868	112930	98741.7	104517	84949.8	143451	150580	167500	112456	102618	147137	230238	224743	178172	150491	107699	239440	136857	166422	123171	118176	94405.4	119452	145528	113327	142858	107816	188328	110455	127650	208192	166829	189543	211435	1.26385e+06	1.46684e+06	122018	106304	147396	130824	131440	152049	1.06401e+06
2	E511	E	Vehicle	1		106838	97280.7	132239	125895	109304	85660.5	143157	116474	167453	109125	155373	92979.4	182151	170941	166626	121859	79318.7	160254	156360	157702	109983	144108	85797.9	85535.8	102868	120424	114833	129304	119493	119025	126191	199203	163619	200835	153893	721372	841423	127274	120286	125089	167399	115533	142853	717194
2	E512	E	Vehicle	2		88524.7	110966	92268.4	70996	70741.6	111004	90686.2	62030.7	66449.1	110490	124532	66444.2	118346	76241.3	105420	70245.7	83459.4	77410.2	78521.8	89561.6	98706.1	93641.7	54880.2	85327.3	75680.8	91103.3	88852.5	83058.1	76155.1	90564.9	95582.5	116076	67050.1	82837.4	82573.7	385115	110377	81399.2	84504.2	95655.9	68901.4	101957	67349.6	197816
2	E513	E	Vehicle	3		101024	97107.3	59599.6	141117	100298	97647	83708.9	137788	85333.1	85485	114976	83516.6	122766	122628	155134	111338	83796.8	97842.6	120372	103090	124208	72431.2	140182	79870.8	94477.6	93166.3	97056.8	119048	115558	119244	120423	136240	106889	121672	114857	606691	180155	100079	96448	116926	81340.7	103172	183093	202882
2	E514	E	Vehicle	4		134875	93287.6	67920.9	71562.2	92634.1	93729.5	97448.4	95645.3	101348	115546	103306	116717	113277	157118	148824	139707	91489.5	149263	159090	135057	136852	160160	109569	113595	118500	127134	102137	80535.1	110926	125130	62215.9	172362	134572	164004	137556	1.16895e+06	415787	155974	123467	135567	137274	169045	112887	370635
3	G41-1	G	Vehicle	-1		183045	110148	92701.2	155217	116430	158845	160255	152208	159625	93536.8	127182	144165	210570	234303	239418	177716	136376	230263	251030	129542	117644	119894	132818	84255.2	97827.9	105016	130473	142129	150759	159966	94915.4	281977	185014	215201	253589	576074	856640	160278	129527	184212	170589	166353	199900	2.37544e+06
3	G410	G	Vehicle	0		220505	134573	99752.4	138210	153626	99847.6	125465	223772	178784	106962	111004	167227	206378	340296	285479	210927	169164	261985	306875	137813	147255	124198	110471	144057	139480	98238.6	120751	125145	185660	161847	156892	282820	236962	240935	232238	611204	2.58325e+06	144189	149870	154658	170284	177215	241845	1.66554e+06
3	G411	G	Vehicle	1		229916	116230	130475	148604	144740	147920	182054	248882	230853	167059	154558	141274	181883	280431	304095	280753	205328	310131	389127	215099	190741	171955	139286	127840	155209	201096	154583	158117	125582	199938	192479	243560	351522	260878	266573	270523	2.45261e+06	277949	160537	228604	259955	224591	255639	629885
3	G412	G	Vehicle	2		224151	154063	134187	132926	87623.5	177373	158653	152861	191829	116476	129967	144972	253086	371998	243363	149133	170761	228135	266448	166264	131318	184652	189000	145330	158325	169528	165174	138896	213223	162186	112267	300732	298061	234588	257927	248821	2.11284e+06	206229	216630	220312	187936	177297	180070	1.12008e+06
3	G413	G	Vehicle	3		117225	138746	90622.5	139901	143872	78000	128694	108741	116781	102291	120580	120789	87795.9	210971	162791	152158	79482.3	146862	178738	118541	120247	113690	99639.2	110266	121747	137209	120742	131219	167805	126073	121657	201607	201559	158294	164620	591123	507879	106927	112965	127124	142649	188231	183504	695458
3	G414	G	Vehicle	4		112805	82270.9	72010.4	74894.1	90247.5	60944.1	95993.5	126123	102090	88223.5	103801	145914	116962	138369	167878	119011	103706	80721.1	87085.1	114710	102646	94692.2	71568.6	115156	92632.8	94286.8	120934	74798.5	104943	77134.4	110216	143509	130708	156105	150957	374815	121584	94330.7	103100	126522	75254.7	91511.8	111069	256292
4	B41-1	B	Vehicle	-1		191282	118287	136309	133045	135548	122354	156071	197943	156796	107618	114757	179960	200847	361796	283876	187866	85252.7	195799	211600	172301	96563.9	166178	130013	111094	119056	132130	168981	136601	130252	164359	140053	362843	212518	255949	253215	481083	721542	144786	174380	171043	168703	163507	226579	1.65218e+06
4	B410	B	Vehicle	0		159452	176252	127327	136535	107785	115509	134612	133270	135930	112970	135723	121700	140136	207809	209792	137278	152681	174119	196142	127242	174421	169809	131450	140540	122627	112403	168215	134100	204161	129404	146020	254291	237285	192402	233579	478970	644826	184989	119777	160411	164559	161509	138474	968274
4	B411	B	Vehicle	1		172998	141394	110254	118771	143677	114548	85302.6	111428	124673	106951	124065	148022	116522	197237	181310	155772	138266	172212	128270	137511	161512	134992	125666	107040	135001	144571	120530	109484	127390	133231	120083	179805	157211	177604	202965	373231	335746	100421	194887	203830	165365	100680	142685	496027
4	B412	B	Vehicle	2		99542.1	100345	122243	108348	78256.6	104703	97989.3	120738	125579	95518	136152	94884.9	153204	142871	76310.3	106071	77915.2	107070	118503	140695	117780	75117.3	74581.2	86012.5	87920.7	99442.6	81846.5	121893	113911	121939	101657	124816	164353	128159	140609	280199	73657	98926.8	112548	65644	114518	71250.7	93081	227951
4	B413	B	Vehicle	3		112351	133973	93369.8	117529	62466.1	108800	94075.1	71169.4	91261.3	126550	131113	110880	123764	96301.6	133438	145098	92432	131424	134094	112924	141840	108709	91521.1	87913.9	104856	109451	111334	112595	132361	108759	79601.5	144214	132598	89270.4	154442	309270	160026	109523	91306.5	58845.3	120592	103516	125959	256990
4	B414	B	Vehicle	4		89446.2	118806	75213.2	65164.2	103536	109626	80952.8	101582	92753	104629	76632	120299	115611	122297	125210	129989	81862.6	116785	132940	120403	92834.8	86512.3	73911.7	81554.3	102158	137527	67874	94584.9	86809	91837.8	102808	127222	132368	122741	169785	449950	198799	109652	117943	132210	85006	91922.5	87180.7	294481
5	N51-1	N	Vehicle	-1		217246	119773	169721	131416	127775	109760	152315	217867	159913	84764.8	97819.4	135991	150088	190298	191458	167953	174694	178863	216273	114879	139273	149593	147944	122398	106504	68600.7	104638	155118	170272	102878	182747	453448	175730	247057	230284	678580	489501	137435	143597	136267	144523	155889	182425	2.8798e+06
5	N510	N	Vehicle	0		190059	128269	135000	101888	131820	129220	111175	232508	152088	88083	111086	142378	191653	222344	190444	157827	157478	233385	185133	155924	126688	206879	127877	97457.3	131407	127085	137276	114626	156650	135742	182592	234022	194369	240908	250436	774960	1.05702e+06	142526	154584	144435	187392	191062	170047	1.86553e+06
5	N511	N	Vehicle	1		93999.4	108426	147858	116586	79875.2	136186	111072	108549	83187	116378	110424	90652.1	127103	128356	144388	119628	84406.2	159788	144184	112707	156630	128321	116354	92943.9	103267	128920	164213	105505	143479	117513	126481	153894	153366	154283	184800	429327	406269	107313	129522	111778	108797	114731	143106	681314
5	N512	N	Vehicle	2		64022.5	62327.6	69174.1	56367.3	76282.7	80474.4	87333.1	73012	70818.7	75615.4	75741.1	71514.2	76632.5	111696	92703.9	84928.7	82181.8	67379	54694.4	76312.4	74312.2	77179.7	75179.1	66138.9	60149	83383.1	85913.2	98267.2	93240.2	61149.7	92625.1	107675	68940	83315.8	56891.9	168998	65264.2	83413.1	78192	55552.9	106889	74576.9	113688	120336
5	N513	N	Vehicle	3		67462.4	84639.4	76731.2	99432.1	80077	92660.8	87687.9	81300.6	107760	81307.6	94238.1	66219	95410.9	93447	77090.5	88281.8	91552.3	80587.1	80090.3	73822.1	70614.1	83958.8	77112.5	87288.8	93689.6	113698	70285.8	91926.3	91489.6	93396.4	58191.9	60509.4	62450.9	69288.4	84132.3	250421	98473.9	73802.4	68466.4	78720	89019.8	79228.9	41807.6	96851.7
5	N514	N	Vehicle	4		89992.6	113348	73464.8	57785.4	105612	87187.8	95346.8	87475.2	102138	90684	107775	118644	91899.6	52506.5	44923.5	74557.1	83743.2	114830	73963	96212.3	77529.1	110144	90300	97948.2	61181.3	76004.1	75365.5	101303	84346	81850.2	78247.3	119957	101133	99231.8	93820.4	410878	113937	102142	86895	128518	93623.6	118005	93933	186065
6	L51-1	L	Vehicle	-1		163469	135519	135032	126927	147619	163365	113645	143310	135216	133480	128961	146997	106984	155140	124616	144123	145608	159314	197118	112115	127471	157079	125617	125373	119940	177138	131601	129520	178302	171147	166311	303728	227254	185028	264252	632651	500686	199060	149919	152275	339315	216171	240555	5.93701e+06
6	L510	L	Vehicle	0		130651	103898	99008.1	98125.8	98415.7	97168.7	100786	100239	113741	138907	106470	129054	127504	140538	123191	154107	96953.4	140954	141481	153515	139796	122269	115338	88363.5	118033	106516	122249	154820	96281.7	127273	148538	208409	161755	168357	204084	946591	385345	152694	140364	154196	150452	171354	263755	4.72801e+06
6	L511	L	Vehicle	1		74650.3	63354.2	94966.6	73942.2	62669.8	58262.5	71388.1	86075.3	80450.5	89030.4	72915.4	90863.8	85341	82846.2	70133.2	62853.9	69717.7	107562	85304.9	91219.6	67760.7	75664.8	85727.2	79312.4	79793.1	56195.8	94080	70995.4	85914.6	60207.1	100532	113710	103352	91327.8	104906	242487	90080	74735.9	79418.5	86736.1	98776.1	110186	110678	807663
6	L512	L	Vehicle	2		133342	108143	56769.4	103846	81574.7	83099.2	86822	74730.4	80696.3	63511.9	90956.6	133849	65581.9	117369	92753.6	91269.6	74304.4	125369	105443	116558	95178.9	90439.4	108726	112051	118042	103037	100767	101153	80623.9	93064.7	103714	87585.1	70340.1	137496	71222.5	168217	103966	98102	51796.9	81510.7	101486	109242	116625	432826
6	L513	L	Vehicle	3		78785.3	107869	83198.4	98728.2	73784.4	123460	71405.3	76646.2	136732	91512.9	71317.1	51227.4	131546	86161.6	107006	119132	60585.8	73560.7	87074.6	73002.9	68436.1	78101.4	77722	78323.5	77468.7	64840.9	100136	65718.2	94708.1	85457.5	78493.9	109253	86413.5	103742	94783.7	176732	76354.7	113877	97810.2	80218.9	83427.7	107847	111627	376908
6	L514	L	Vehicle	4		115883	83601.3	87238.6	70690.9	63951.5	100724	110693	77150.8	116483	73351.5	84271.7	73132.7	83722.3	71392.3	62747.9	90817.4	117206	88649.5	79523.3	87550.6	98302	67335.3	106263	105263	81481.5	85860.1	98838.9	64699.2	85052.5	91358.7	76709.2	73337.3	94591.3	78514.8	66775.5	273859	82335.3	111107	66287.3	72783.2	86171.6	82349.9	86851.3	463475
7	D41-1	D	Vehicle	-1		122912	106123	110381	88547.8	125899	88205.5	106315	208303	114101	117461	131153	141970	171802	206319	197025	157732	142322	268702	213181	179496	150470	117797	121599	119303	110615	152427	131953	116455	182299	174610	183005	291370	145335	207719	241984	543139	500850	148941	197241	213928	165221	186915	198467	1.87387e+06
7	D410	D	Vehicle	0		154070	68313.6	111764	134951	117818	101736	111876	162718	126203	113612	76254.5	130323	148665	172375	163753	108761	154808	278697	254652	157058	129920	115498	91976.1	107878	120836	103294	149776	115021	145217	175085	189001	284850	132700	234624	204355	513586	465037	131476	141286	149399	181414	129745	166011	1.81678e+06
7	D411	D	Vehicle	1		145313	115014	103635	139265	128634	147454	120053	137136	131045	124541	116235	112051	138848	181139	133983	149122	106486	224370	254764	111862	116470	80854.9	128241	105765	91739.2	117451	112832	104349	105918	148362	120629	235682	208654	178368	175066	384459	772844	144894	138037	168579	161962	143807	219715	1.04232e+06
7	D412	D	Vehicle	2		89530.4	98114.7	104310	116668	103083	94721	93015.1	96946.1	98405.6	115281	99631.7	85042	96242.9	89296.5	74179.9	93585	137236	89543.9	103713	94479.7	99030.3	115848	85749.6	87767.7	97674.7	89833.5	99883.4	109557	132384	110542	81534.8	105807	108911	111215	133866	267778	86036.9	137173	79381.4	79302	131494	80274.9	104088	286335
7	D413	D	Vehicle	3		126426	84352.4	67480.3	98198.1	92024.5	88974.4	68164.2	114476	79368	86171.5	70556.3	90210.2	91250.1	69930.6	122449	109659	74598.2	117100	73148.3	88302.9	83468.4	98255.3	88685.4	81841.7	72345.7	97806.8	69452.1	66769.2	58843.5	88890.8	77351.1	106739	79761.4	94989.4	70520.5	147877	80229.3	108830	76879	93358	77589	80076.5	70695.4	144557
7	D414	D	Vehicle	4		98660.8	140678	111040	105272	88736.8	93100.6	104062	130050	64936.2	76039.1	59203.2	110029	87939.2	101833	106873	100189	83035.1	88846.4	135021	64685.2	65819.9	88642.9	98284.2	118322	104654	84320.3	72114.6	110349	108789	90286.8	70914.5	99064.7	117928	91809.8	97092.4	179794	113959	153914	89966.3	96715.6	82383.7	102713	96484.8	141230
8	J71-1	J	Vehicle	-1		INCOMPLETE, URINE SAMPLE NOT COLLECTED
8	J710	J	Vehicle	0		INCOMPLETE, URINE SAMPLE NOT COLLECTED
8	J711	J	Vehicle	1		INCOMPLETE, URINE SAMPLE NOT COLLECTED
8	J712	J	Vehicle	2		INCOMPLETE, URINE SAMPLE NOT COLLECTED
8	J713	J	Vehicle	3		INCOMPLETE, URINE SAMPLE NOT COLLECTED
8	J714	J	Vehicle	4		INCOMPLETE, URINE SAMPLE NOT COLLECTED
9	T21-1	T	Vehicle	-1		75320.7	85990.3	130633	125166	102676	115104	119204	123891	151360	119266	133713	186919	138538	180502	129520	124088	146227	169674	129156	137420	117690	131395	102549	131275	140592	146419	105977	152852	115400	128260	120441	154315	102703	142057	203013	875043	887576	153378	208638	160911	190327	165845	166022	1.85474e+06
9	T210	T	Vehicle	0		177562	147751	140099	157767	197305	169569	129681	303186	199742	122393	195752	237505	288064	413198	403773	262529	192934	367148	466952	216128	218937	198910	216722	165359	222706	223639	204325	226167	259249	236166	281733	311941	387005	301598	392901	468939	4.89357e+06	399851	376463	311979	295819	347815	400507	1.55086e+06
9	T211	T	Vehicle	1		160595	181650	145774	151558	216304	205882	174479	237147	192814	174572	207895	211789	199700	278865	288371	281825	214207	288487	335462	220343	149593	200338	250440	208226	246959	203791	232161	202310	220834	240037	242900	264055	291739	292716	282482	332953	2.75548e+06	325344	215680	240146	259565	336848	332706	960817
9	T212	T	Vehicle	2		105334	89479.6	80244.7	75973.8	70743.5	84597.1	64234	134287	122712	85071.1	66416.6	94813.1	73006.6	100728	95941	106059	58361	92302.5	90815.4	98635.7	90896	89883.1	84017.7	91739.3	97785.4	79135.3	76524.3	81517.4	112012	95786.3	94668.2	137883	84714.6	117615	101433	229672	82753.2	72913.3	62468.9	69168.1	99470.9	112260	107054	168125
9	T213	T	Vehicle	3		73100.3	99046.4	105751	79333.7	112797	116626	76381.6	76680	87611.6	132269	127443	123716	125867	172874	89780.3	148885	116327	81044.5	176395	111266	106258	105501	120293	137775	103970	138310	98394.8	138236	167471	124107	118533	159110	144490	158726	141423	661192	265052	119316	167180	143151	115798	122890	124609	486679
9	T214	T	Vehicle	4		81414.2	101818	87728.3	100859	91002.5	82616.3	126173	145169	75033.3	107751	129850	104343	93146.7	83619.8	89365.1	137064	117545	122311	110493	114859	111189	92619.6	86854.8	151793	99485	134555	89063.5	118741	122568	73657.6	124640	110317	124791	117744	116962	343179	97897.6	91730.4	121389	87297	125754	90660.6	78543	281135
10	W61-1	W	Vehicle	-1		119728	96129.3	138934	99248.6	100811	110824	120670	168851	151692	112688	125853	127062	135909	129711	153252	94742.8	117278	157717	113879	117536	152210	119237	97935	127952	103108	72602.7	127354	132426	98267.5	67385	124423	206919	153435	264015	192320	808417	349765	108337	151859	100504	154535	108665	96421.4	452755
10	W610	W	Vehicle	0		109410	130676	117098	105088	80161.6	109669	117547	141016	122563	128996	123433	139321	150997	147021	171055	116405	103341	108484	88025.8	101407	116563	110147	124809	93184.6	153752	128936	85850.1	67548.3	134389	113184	100974	161499	170566	207332	145306	810153	493553	86962.8	123222	119229	110378	109918	162760	330822
10	W611	W	Vehicle	1		81589.1	78742.6	100302	89809.7	96322.8	123579	110448	97693.2	72441.4	93375.2	128045	99580.5	92371.8	104438	91920	111252	89001.8	78440.8	75713.6	62273	96746.6	74257.5	92144.4	86371.4	101151	142938	98656.8	82973.2	93156.8	89478.7	87423.7	76267.3	104261	114141	49935.5	278707	144575	96403.8	73403.8	82083.4	78701.1	97156.5	89249.8	120382
10	W612	W	Vehicle	2		70657.3	79773.2	59729.5	83196	93885.4	93572.1	105508	78846.5	64620.6	78306.3	77986.8	75364.7	77306.3	135726	96088.2	67577.3	105886	69167.9	75680.7	72498.2	117704	95623.6	55332.4	72737.1	85186.8	56793.6	99576.9	93657.8	90337.6	68093.3	81092.3	75068.2	70963.7	96201.2	92096.5	158978	94890.8	67683.6	97146.4	50892.1	84914.1	85271	91554.8	84223.1
10	W613	W	Vehicle	3		91442.7	93424.5	85639.2	107822	58519.7	96315.5	114572	93176.5	80576.6	98811.9	95060.6	123441	112420	85550.9	113639	79978.2	76007.6	78786.4	89162.8	106596	100387	70312.1	79132.5	56206.6	69674.1	116828	98243.8	125509	105994	85377.2	103328	79803.5	111386	84356.2	85734.8	211528	93424.4	107008	85768.1	107439	112693	143416	113713	90662.1
10	W614	W	Vehicle	4		57671	86456.3	66334.7	68356.4	84053	92305.5	77258.2	101800	65340.7	71830.5	89927.2	49254	71307.5	100899	60048.3	73056.4	78089.3	134228	85058.7	53522.8	47865.1	78289.2	67988.1	75843	78441.2	80115.5	62268.7	90594.2	67183.5	71417.2	71258.5	51429.6	74859	100254	67645.8	172967	106380	71398.4	88233.6	103998	64454.4	70079.9	86619.6	74187.3
11	X41-1	X	Vehicle	-1		119603	140625	76342.2	96396.4	98109.1	121317	88283.3	109802	119454	136089	98235.5	126122	97810.7	118306	106830	92338.7	164255	157522	196104	105157	95514.5	118473	131495	116334	143051	110049	128614	124287	172820	111257	105106	270820	168115	126486	170109	708011	186173	125546	112445	170429	137985	135865	153586	1.40206e+06
11	X410	X	Vehicle	0		147540	104053	119319	107348	98758	110748	123847	135480	107581	95651.1	97649.8	88471.9	106231	139034	131796	129589	124852	142875	126704	126185	102495	71257.3	98095.6	135062	88742	143000	156708	111491	88585.4	107421	127818	190078	133203	92197.8	136477	973980	158774	110579	84803.1	140030	108007	148050	89070.5	759461
11	X411	X	Vehicle	1		147978	99099.6	87953.1	75936.8	85116.6	73890	88695	100764	95815.7	75128.7	128503	127210	128592	112128	103470	176605	120855	149055	99315.7	76991.8	115762	98641.8	119600	88394.2	99336.7	79609.9	111365	106454	112602	108834	117539	139954	122851	162750	165131	453636	156786	94381.3	113273	107771	101845	113215	153786	403874
11	X412	X	Vehicle	2		79012.2	87820	71230.7	91378.3	65922.9	104342	78772.1	86101.3	89752.6	62838.8	64010.6	81893.8	96736.8	99405.6	84806.4	100381	80905.8	76185.4	96471.1	74339.2	78388.4	87019.5	75710	75535.5	63147.2	94682.5	114903	67949.9	91077.4	67809.3	62250.2	108502	109200	69472	111042	143588	74282.7	88027	92685.2	80076.6	77542.3	68545.7	59721.8	112900
11	X413	X	Vehicle	3		82544.3	74529.8	64875.7	56954.2	86248.3	66316.5	118790	62483.5	68489.2	63436.6	81783.4	66614.3	80803.7	70924.3	86117.5	76063.3	86170	73375.8	61366.2	78203.3	82898.9	73318.9	106856	69901.8	85086.1	78105.7	72709.6	80204.3	100727	78466	61374.9	76394.4	74132.7	80422.3	88501.3	178524	80915.6	83818	76435.2	71465.3	77547.7	85663.9	59218.4	130491
11	X414	X	Vehicle	4		72250.8	74494.8	100310	58108.8	86530.4	133579	104874	90241.3	59973.2	119655	135495	45160.6	98869.7	92983.5	118446	86181.3	84081.9	103977	127650	98761.9	86764.6	96997.6	97470.2	62954.9	78691.4	70184.3	59661.9	89213.2	88124.7	89047	137648	79973.2	79157.4	66639.3	101013	275832	90515.3	106968	111103	107243	115577	99560.2	108026	194855
12	S21-1	S	Vehicle	-1		83804.5	101677	117854	109938	82690.7	97629.7	80132	106581	98289.6	132498	139459	122822	92054.5	92133.3	118603	114401	119262	90661.8	90999.9	113795	111892	120907	108171	87241.4	96083.2	101801	94122	116659	110551	158599	90364.1	189134	126522	185034	101316	207278	251454	119308	89743.7	134947	147374	93637.1	86659.8	750218
12	S210	S	Vehicle	0		136424	109011	108364	74165.3	106573	125945	130213	98279.3	85691.6	135355	116931	137462	144638	154358	137438	117644	141148	191675	181061	167563	123421	162472	99098.9	135995	121225	92364.4	101002	89805.3	125990	167973	130790	223319	212463	209030	169924	242644	365440	167100	187508	151055	176157	134382	171147	777323
12	S211	S	Vehicle	1		78473.1	76737.8	88038.7	80080.1	106433	102502	73121.2	69335.6	72076.2	62674	73812.6	80188	114855	101636	97973.4	93543	116656	94125.6	110561	110933	70972.8	57305.5	74771.5	77315.8	92735	65514.6	80537.3	89222.7	104852	81057.4	118764	105062	108700	73740	50838.9	85803.8	141845	77188	53755.8	84573.3	97651.5	80229.6	93226.8	160763
12	S212	S	Vehicle	2		63320.1	104798	81905.2	66560.5	60994.3	59710.9	118045	78849.2	125994	67009.2	92429.6	66455.4	74406	67168.1	53559.4	82013.9	79731	110666	70352.2	72276.4	53558.7	73263.2	74910.3	67895.9	64941.8	77159	67864.3	83932.5	73267.2	85492	76346.2	54936.4	65556.9	122927	98063.3	111931	108593	82305.6	82776	75992.9	85510.2	74969.6	82858.7	134805
12	S213	S	Vehicle	3		102804	80349.3	93391.9	75043.9	100187	119260	92913.4	110151	100783	127843	84212.2	77038.7	81021.4	95077.9	93932.8	80890.8	112178	109025	70422.9	85636.7	84270	98392.6	70561.4	75107.2	89445.7	79496	91461.6	86050.5	93756.4	109704	84016.2	142891	115660	94570.3	77002	204407	155518	82449.6	112865	112355	67008.8	99934.4	104108	242874
12	S214	S	Vehicle	4		104296	106402	76430.8	82250.7	110490	97174.5	117722	92527.8	90651.9	97290.1	103966	97395.6	88728.7	93495.3	98318	96834.5	74138	100230	120615	93071.1	123335	77799	110678	117268	83685.4	82772.5	117406	85613.2	94295.2	99004.5	79839	109121	126363	112246	105389	246749	100300	103350	66236.5	107218	126245	97562.2	74762.3	278830
13	Q21-1	Q	Vehicle	-1		151316	109990	84712.3	129550	145273	118062	125077	145531	110215	114990	111733	109776	131713	140085	168829	131867	101788	173776	228413	118506	162301	139888	108456	120472	121346	118514	91985	101592	178544	133935	149597	216923	131205	169247	158305	937487	367730	104047	165441	175323	160645	168502	156569	2.15004e+06
13	Q210	Q	Vehicle	0		110046	119772	128862	131364	109542	113453	117532	178050	124912	101494	149095	96550.8	117485	163485	186992	146294	148864	174774	193171	127466	135145	125101	178570	143041	133981	112940	162200	144624	152315	153606	167756	248349	200510	170106	201424	1.09656e+06	423675	172068	148451	153485	177280	186998	183192	1.3984e+06
13	Q211	Q	Vehicle	1		134290	106845	81213.9	61950.4	100550	79730.9	79892.6	66499.5	75255.3	107187	67838.4	91606.8	101851	102483	76532.8	105984	62544.3	103543	111689	108452	83332.1	124005	105505	78946.8	90061.5	105256	124699	93916.5	89504.9	81021.1	51439.3	115404	87100.9	78645.9	106675	323227	75560.3	152654	75814.7	94205.7	129679	93668.5	94287.9	331481
13	Q212	Q	Vehicle	2		96471.6	105496	74453.6	66317	83573.7	97490	86146.8	89814.8	88806.4	91214.9	111591	74210.3	81214.1	91483.3	82783.1	85027.9	113004	87081.5	97948.1	80339.5	61907.9	141470	105227	87091.6	106566	93672	82860.7	116836	58932.7	84152.5	61961.1	113288	114017	92215.9	113394	215270	114386	124458	124210	94388.1	92083	114174	80617.1	133960
13	Q213	Q	Vehicle	3		90183.7	92180.4	82126.8	105191	101247	95281.2	107736	85697.7	104015	82477.3	86457	94967.4	102803	107901	102067	112507	103194	114732	134432	105641	77807.7	93708.5	102963	77955.6	98767.3	108974	79160.9	70054.1	98608.7	112058	64769.1	134991	94988.8	86092	105936	399900	94253.8	75418.9	138875	108700	86114.6	99411.5	90874.3	272131
13	Q214	Q	Vehicle	4		71192.9	46226.8	105524	94576.5	64621.1	76422.7	73581.2	88538.5	70544.7	105486	100357	86349	102722	97083.1	71248.7	87722.7	98330.3	70874.4	96632.6	84634.3	94284.4	78270.7	92167.7	72850.9	84975.9	66523.7	81353.9	92429.4	104417	111389	87378.7	91732.1	94326.4	118101	84024.1	196052	97243.5	94745.2	64505	99261.6	88032	97766.2	120473	129022
14	I41-1	I	Vehicle	-1		153506	116855	160499	87309.7	102093	136743	178465	171430	148511	117004	120087	105213	125732	151708	178955	180500	98647.5	228729	255737	122183	133305	130524	122961	111358	125136	127629	145015	137966	192419	136148	149403	387228	261341	218993	268112	735042	521075	207667	163544	187795	200490	182599	222491	4.13645e+06
14	I410	I	Vehicle	0		106959	147671	139317	95534.9	112089	130077	95501.3	148558	137269	104059	154879	128608	133667	149935	163980	149461	92456.5	144931	245281	135879	86062.4	139580	111891	126466	114198	92376.8	120522	91378.2	117997	158786	113251	177772	179967	155642	155800	638531	222259	127975	104973	161546	139042	135817	132475	1.96882e+06
14	I411	I	Vehicle	1		118805	122169	78918.2	118361	96631.8	84610.7	136464	134174	98765.5	121497	111134	118823	112070	129660	167210	124424	131483	182504	231297	133958	92391.7	107126	126418	145410	134058	120289	134902	156891	139305	150467	172715	223653	170014	156783	167172	358586	461840	128694	134743	180938	143691	169070	161946	1.31964e+06
14	I412	I	Vehicle	2		98888.1	85152.8	71555.4	66865.6	98530.1	139257	112960	113692	56287.4	78128.2	83369.9	107909	93300.6	92002.8	107002	94748.4	92193.1	132547	91992.8	113343	128164	78288.1	101539	98887.1	116452	157093	91147.7	112169	105793	76837.6	128659	109084	80723.7	121782	140762	154957	86820	109420	90412.3	122575	100897	116323	84420.8	272012
14	I413	I	Vehicle	3		109747	80242.8	52018.1	76643.8	62931.8	71759.7	64493.7	74579.7	61226.2	95674.2	68794.5	123220	81246.5	115730	87106.3	83706	66149.4	96726.1	78836.9	72182.1	117523	82913.7	74614.2	80206.9	84080.5	111654	86456.1	98597.4	96783.9	70151.8	91408.8	65700.8	97309	75335.8	67343.8	152606	94738.7	86700.8	90210	97784	101252	112990	81797.9	245864
14	I414	I	Vehicle	4		86186.7	68154.3	103187	81895.8	72723.9	94098.4	71208	77394.5	89214.6	69090.7	83809	99194.8	78761.8	50807.6	99136.5	97871	96715.1	98849	106115	92789.7	81698.2	98219.8	115649	95443.7	94415.9	78669.6	111858	70861.9	56276.2	81120.9	81818.2	108808	112612	78781	84347.1	201089	119491	112326	91077.4	114252	100199	89107.5	95265.7	227589
15	K51-1	K	Vehicle	-1		142942	165762	89819.2	101719	134987	105974	128226	190262	155033	146273	81230.5	149370	178678	250622	193361	245519	184199	230642	163957	156345	108364	144843	119563	95413.9	104535	120317	167716	120144	206734	138301	168850	231999	200235	252796	201126	722545	630784	118423	151525	111761	203129	175332	139918	988505
15	K510	K	Vehicle	0		153169	140387	106894	86847.6	103857	137382	162745	292271	122274	139371	160424	141931	208403	266097	213221	173452	164615	255190	229612	142264	101450	172676	116802	110114	139009	117764	147591	111512	133433	163115	136664	191216	149878	270266	217513	1.19154e+06	1.24914e+06	111279	165319	195083	194582	144744	150801	616433
15	K511	K	Vehicle	1		93623.9	115494	65162.5	108412	121498	100222	86374.6	131351	143030	137379	135382	143801	119066	198544	145905	148043	95108.6	134956	120231	119078	152547	129280	117526	112304	89298.6	139115	108697	155256	133904	142303	151407	124531	152688	251557	178017	616584	678331	136738	133961	111088	160016	146290	152286	333711
15	K512	K	Vehicle	2		92467.2	86304.9	89444.1	69626.5	141546	72979.3	121298	63056.7	103222	90552.4	118490	93690.5	99449.8	103919	79421.3	150613	119193	90246	77452.8	103422	121322	85356.7	92002.9	133779	67427.1	109414	124235	84553.9	91852.1	83755.1	89011.4	112245	81736.4	148033	125156	380401	110087	87799.9	74695.2	109094	110831	73391.9	114044	149000
15	K513	K	Vehicle	3		73737.1	93706.2	91457.2	117622	86118.2	72033.4	94276.5	101606	88319.5	75682.5	88216.3	111073	134748	161035	145391	118145	104442	103414	119045	117589	106908	85359.4	127425	108581	102242	120685	102198	97469.8	84371.7	122238	84174.9	163888	118310	101676	82813.7	743366	197677	70572.4	85181.2	116974	140273	100180	146462	204970
15	K514	K	Vehicle	4		89078.4	88167.4	85806.8	81532.7	86191	101076	107002	99962.6	58278.6	57757.8	129993	83882.3	90542	154981	93348.4	102660	117759	103310	102158	82688.6	86062.1	74629.9	76233.3	74916.6	87823.2	99103.8	104449	89421.3	124565	79207.3	75494.3	87243.3	110244	100648	63588.8	264140	88715.8	92714.2	60814.8	93914.2	73059.1	72622.3	96662.4	83398.5
16	M61-1	M	Vehicle	-1		208154	183319	105138	100986	123701	164404	191486	273584	148575	124986	94812.1	94052.6	111042	213178	196212	147146	121383	250235	285588	177928	138843	116928	83522.8	126646	132297	123959	141675	74994	98788.1	143259	106644	177508	180292	248543	212497	202731	1.02866e+06	148208	185314	142538	156073	183976	191937	1.80353e+06
16	M610	M	Vehicle	0		142927	104890	100609	85985.2	87076.3	101507	92096.7	183348	136701	98437.8	114317	111382	157480	194460	164415	148937	164810	201346	229177	126194	118537	98446.3	112770	130353	113914	120659	113877	114291	98434.3	134106	102898	174337	152298	196669	149939	406472	433821	142055	125257	121565	156658	161394	123767	1.31356e+06
16	M611	M	Vehicle	1		125667	97562.2	71044.5	128132	109360	86520.3	136000	175873	165313	150383	134921	117278	100228	161742	194775	163745	117537	205060	229899	139128	108812	117507	76331.8	143171	191273	123948	164492	102710	104222	133094	93373	165608	160450	233622	166529	206273	776676	176114	141006	202123	152501	123462	130034	603464
16	M612	M	Vehicle	2		107966	88955.7	80639.6	66652.2	125643	75852	82738.9	129537	131613	85157.9	122544	92969.4	100584	138071	102174	119959	107970	120502	105142	85045.1	116605	88745.7	88218.7	136244	83264.1	134500	119106	108377	110992	129815	95567.2	128879	123279	122063	148909	550104	179993	161764	136096	132644	95145.9	106356	132607	535993
16	M613	M	Vehicle	3		87571.9	116731	88369.7	93296.2	90463.8	116009	124068	87309.2	70142.1	105635	94761.1	83459.5	87157.6	110720	79164.5	105255	96184.6	78622.4	87664.7	53226.1	74981.3	99867.5	92447.5	90923.3	55911.5	99915.4	100308	84553.8	65075.3	105956	87887	100098	101741	94857.9	106552	276043	107639	118717	83202.1	101302	86818.5	81752.8	108292	220717
16	M614	M	Vehicle	4		114173	144426	105570	76179.4	115525	74351.9	124337	85451.6	111916	131936	105712	111051	106050	100308	144906	134667	135459	105386	126462	111420	130123	86533.3	100951	72797.6	100057	95694	87752.8	128588	108059	140357	140794	99660.3	205461	157070	186757	513460	164622	118708	119647	135036	172275	127595	170712	401062
17	P21-1	P	Vehicle	-1		156704	125823	155880	126104	164929	128529	136630	162169	92141.2	113283	121210	108850	134703	169766	180058	150984	137840	111248	164758	121918	113496	124111	100277	107101	136468	127790	143734	192786	173599	154158	151075	302157	159524	181021	193855	1.25523e+06	884454	129554	160137	217560	196816	171978	225445	1.14883e+06
17	P210	P	Vehicle	0		143226	104390	114576	140819	117761	101205	98107.2	127345	127147	141034	112450	136755	146970	214338	197907	171944	159194	161300	192831	143697	114242	118488	127315	122428	174587	133176	146497	155677	204285	204652	138807	193923	174593	266084	253200	1.38344e+06	1.20035e+06	175739	168907	128468	169542	144158	214711	1.20093e+06
17	P211	P	Vehicle	1		119365	68698.7	106613	89165.5	118203	106579	108144	109107	74489.7	78610	130668	102516	118548	133632	204211	147168	128460	111252	138265	146317	109325	144158	135085	102275	122710	143330	117293	104662	127375	144879	105228	157320	129620	186539	196953	751238	557327	153542	140352	114748	119662	144586	173489	733453
17	P212	P	Vehicle	2		68253.6	125368	69595.7	87170.4	98525.6	82021.8	101665	136790	64139.9	117594	75035.4	80323.5	82806.4	104317	92459.3	94079.5	99862.7	118339	116219	93837.6	122193	61373.3	66679.9	112977	102884	115230	94238.4	111002	103542	131888	76921.6	107287	104509	65872.7	92988.2	300205	105363	101703	103256	110146	106661	78700.3	163010	268547
17	P213	P	Vehicle	3		87348.6	93265	98392.9	70259.8	97176.7	69285	95477.3	96348	106731	70685.6	85668.1	86426.1	125192	127838	113191	99054.4	104629	71217	103703	118750	105828	84272.6	84112	58423.2	70453	71820.1	65191.2	139776	72081.9	69372.7	153725	99334.1	88287	89984.3	141608	398450	100460	63319.5	77003.6	108704	158258	105079	66022.7	248305
17	P214	P	Vehicle	4		77388.5	98760	145130	109812	105113	98600.4	96420.9	106264	87385.4	99893.9	107545	126485	94878	91670.1	95040	100855	99803.8	122658	111908	133481	125964	106811	100810	74359.2	74702.5	118588	117200	110712	130250	123448	84475.8	88665.6	140838	132029	88420	285301	77315.6	159120	99467.7	108206	121572	95975.1	102804	142243
18	U61-1	U	Vehicle	-1		121417	120448	121748	137923	103278	140549	149448	172628	148747	129314	169711	185797	307630	408687	294383	191474	174450	241452	212984	144477	166122	162785	100193	119637	184123	138731	137861	166220	196934	215589	169026	410205	319265	231752	302238	882700	2.22501e+06	132175	148017	193947	260838	203837	277321	4.79804e+06
18	U610	U	Vehicle	0		128521	121353	128116	143008	180710	116811	110096	165231	154118	123874	151782	190401	298994	423598	357658	249386	173121	258609	268313	170489	125012	145242	143981	149883	132083	120105	155142	149386	150106	212672	122547	245990	274723	264703	289644	676063	3.97491e+06	219444	183203	238496	226669	173205	276282	4.22966e+06
18	U611	U	Vehicle	1		103860	133753	100030	122181	103384	107346	103856	105608	156069	165231	111882	122520	144460	218151	170315	141633	132947	129385	207745	144881	106201	124328	78166.7	125376	134400	92876.1	132561	118992	158484	122283	129541	147735	183114	243253	158099	752938	902356	126457	147170	175754	145298	125038	165495	1.6933e+06
18	U612	U	Vehicle	2		79299.2	73955.2	71997.8	93666.6	87447.3	89650.4	104191	127922	100530	119732	67718.2	93372.1	88337	109233	100298	112765	101513	117201	113666	105736	88149.5	103466	113487	74305.6	122711	81284.7	107441	91912.8	110003	89678.2	110672	118808	101665	101711	122531	567282	89100.7	119775	139039	96790.5	89396.5	97231.2	97086.4	473390
18	U613	U	Vehicle	3		78203.2	53239.7	61912.2	78017.1	73133.7	63348.8	73505.4	80689.2	64487.4	64469.2	63176.7	66246.7	67782.9	68036.4	71019.2	74828.7	76031.3	59378.8	67454.6	101735	75354.6	64277.4	49899.3	59409.7	61020.5	54904.5	75814.5	83818.6	69077	67419.8	74832.7	69385	78919.5	71541.7	66075.2	392485	98134.8	51131.9	60899.4	66250	63084.2	70230.1	70902.4	315410
18	U614	U	Vehicle	4		81798.7	105085	97761.8	120600	117237	103006	104992	93812.3	125543	108694	94816.8	130448	110635	164253	87767.6	115485	113729	93014.1	82471.8	63471.1	104145	133364	81794.3	116010	88712.9	79720.4	109816	129457	117027	92058.5	92626.7	104438	144129	123907	144705	702425	131540	144286	80673.7	85146.8	100979	116705	94931.2	541567
19	H51-1	H	Vehicle	-1		83385.3	79346.9	74447.5	110427	95725.2	125450	92254.8	116496	70151.1	105583	83440.8	104200	62174.5	105161	107216	109375	115479	118321	89395.3	125176	96652.5	124972	82429.2	89318.3	95225.2	89059.4	108530	86410.4	117632	104001	90301.5	110316	108726	120895	124040	222983	109584	108946	106435	94080.6	108342	97751.8	112073	657779
19	H510	H	Vehicle	0		97676.8	146430	68734.1	118045	93660.7	105546	102410	98684.4	100737	96412.8	90993.5	104945	121067	99565	90704.7	87864	58852.5	65522.6	89490.9	69202.9	96216.8	86299.5	94323.1	108870	85787.4	77748	120190	89287.7	90846.8	68830.8	68035.4	109847	119548	139200	98350.6	352841	116181	107811	98361.2	104936	69231.9	60363.5	82392.8	718267
19	H511	H	Vehicle	1		90587.6	96918.5	78982.7	82661.9	73315.4	85128.5	121509	92584.7	110340	85089	90476.2	75810.9	102089	71522.8	135958	89997.5	67942.2	89875.5	81697.9	118461	85626.3	70478.6	81816.9	109914	64055	86250.4	77917.6	113235	99390.4	106533	81630.8	76289.6	91256.5	109857	108416	134142	89642.9	100568	72737.8	117865	79310.9	80896.7	77118	261007
19	H512	H	Vehicle	2		67006.6	48572.5	62977.6	79927.8	61623.4	75459.4	100414	94198.9	82232.3	104614	65204.8	71097.9	57163.4	75176.2	68705.8	59166.7	87098.9	93120.5	66231.1	76470.1	96280.1	76828.1	75021	80848.6	69251.2	69321.8	75285.9	107957	85687.8	92275	78077.4	80507	89407.8	65709.9	57493.1	93285	76755.3	71631	74126.2	72763.1	76544.3	67220.3	84285.5	131799
19	H513	H	Vehicle	3		69906	94843.9	93561.5	86258.5	78263.6	87629.5	74261	56639.3	61468.8	95572.4	99363.5	84348.4	88386.9	64122.6	60349.9	67807.2	94046.9	84893.2	73071.5	79998.1	66291.1	48021.5	85661.3	76635.9	70041.3	96726	80091.7	81969.2	76388.7	77372.9	51094.9	101926	58707.8	77328.9	57370	124853	57858.3	68215.3	67789.3	72135.5	83993.9	64758.9	80400.9	148540
19	H514	H	Vehicle	4		102372	130749	84096.6	66841.8	108233	90227.4	70736.7	92038.4	82352.9	59483.2	104494	94807.1	74130.5	70979	83414.2	85795.2	98388.2	53907.5	59299	85566.7	86630.3	81839.6	57964.3	72530.3	104420	101305	101820	81164	81365.9	83062.5	105527	114065	81387.9	87299.4	81534.7	147435	51274.1	82306.8	66363.6	86874.7	89014	82185.2	106611	140557
20	A11-1	A	Vehicle	-1		123992	128721	137193	99283.6	86800.7	77816.9	89816.8	213528	104374	109943	123570	147693	126824	194118	131505	128213	154056	204637	195167	125703	87505.8	106519	70725.7	149261	94861	144587	89732.2	135514	105376	99579.6	70749.6	128851	129561	105856	167755	552041	303645	115179	154705	117046	160878	117103	156569	468618
20	A110	A	Vehicle	0		85633	84714	94618.4	117219	131199	112467	109505	150905	137184	129619	97458.6	117477	139152	151221	180910	153504	128977	197576	223305	124553	146795	78299.8	96278.1	108637	127005	113762	98193.2	145301	112699	126908	176017	209848	121381	131830	162497	541376	314120	109741	137982	121888	119509	137252	117561	356417
20	A111	A	Vehicle	1		108691	140329	97309.4	93128.9	102170	77169.6	84701	115427	115301	150556	99758.6	113538	107922	114988	140448	140716	107877	123617	155136	115503	84019.9	94913.3	97567.4	102014	77949.7	96821.6	82789.2	60911.8	104346	153740	93162.5	86219.5	175491	89535.7	140026	315158	100729	110416	94734.9	117921	89655.1	105087	95214.5	171085
20	A112	A	Vehicle	2		83532.7	72961.3	69708.7	75715.6	64684.6	61003.5	94318.1	72064.2	75136.6	63742.2	79707.2	129009	88420.7	63860.5	93812.2	63486.8	77202.9	90708.6	99051.1	68427.6	71943	98748.1	89969.4	81698.8	70923.6	79795.7	82493.9	69340.6	61727.6	62980.3	59968	72654.2	67895.4	56844.9	70397.6	122583	92980.2	66617.3	60211.6	82260.4	56770.2	69085.4	120235	91718.9
20	A113	A	Vehicle	3		62355.9	147118	52242.6	68862.1	83061.4	74102.6	60330.2	74795	92466.5	92029.2	90048.3	97974.2	105579	78541.3	71821.8	97725	68226.6	63386.7	108825	82947.7	91506	103480	80298.3	107547	123991	97971.9	68085.9	63296.9	116668	93914.7	82249.9	100697	77117.9	63803.5	86716	161442	58601.6	81584.3	95030.6	69363.3	54035.5	69661.5	80387	84026.5
20	A114	A	Vehicle	4		101251	59996.3	84288.3	88547.9	94941.4	76662.3	105173	81842.5	99352.1	56562.5	95722.1	84115.8	95268.2	101934	88001	99604.8	76717.4	61093.9	106402	129750	80882.1	78507.4	102415	94633.7	88573.9	130427	90832.3	84324.4	138547	84293.7	89125.6	96127.5	100811	102882	89917.6	236947	92855.9	111304	125187	60468.1	87276.6	91328.2	81380.5	164818
21	C61-0	C	Vehicle	-1		208889	120125	134685	101425	93463.9	107494	186539	328288	157109	159220	135740	131708	153377	285676	250128	215292	195208	372582	343689	167362	126641	169212	102921	141266	92895.2	128940	133734	102984	141996	171299	167778	222819	191098	271775	275844	319279	1.96073e+06	163527	138762	117761	233568	124310	179557	2.76895e+06
21	C610	C	Vehicle	0		214490	107987	115959	126516	167653	115590	139547	298974	175713	138486	143484	152102	173865	332522	272725	222778	220549	392936	377943	163898	151158	114104	173419	112902	115299	113338	187437	163216	191882	213752	178459	242026	251058	265875	277185	420808	2.29051e+06	159445	191394	201649	267261	234242	225652	2.8089e+06
21	C611	C	Vehicle	1		96650.2	91242.2	100710	117322	79992.3	138920	125337	170212	82909.4	167820	157512	125287	164212	181777	151079	170889	154332	158353	262632	160198	157187	135357	101596	103197	114179	114330	128682	128880	103617	115498	118390	149088	177183	215051	213403	333925	1.43509e+06	147371	136324	133454	157151	146644	126955	1.13211e+06
21	C612	C	Vehicle	2		109612	77645	88471.5	80985.7	79092.8	75727.9	95827.5	62984.5	130498	67333	78532.4	80215.6	90108	111194	111170	88307.6	65287.5	75645.2	95856.4	107951	104649	101315	91225.9	89907.4	91937.8	100891	90978.3	63093.7	65888.5	87564.4	72728.2	115462	96524.1	104384	92525.5	214997	115279	71395.4	79087.4	105135	110097	96062.6	103673	177336
21	C613	C	Vehicle	3		119241	111496	85090.7	85602.5	84841.1	71631.1	71612.5	89408.4	89446.7	76782.7	82439.7	158651	88877	104034	90508.4	104481	124481	84888.4	96494.4	114400	143892	79410.5	115255	96924.6	84867.3	109356	130116	73879.3	109856	106606	115505	119290	102208	119537	113051	597638	138533	80652.4	103525	105114	119473	111920	127498	364660
21	C614	C	Vehicle	4		93078.2	98660.7	105591	99690.1	93954.3	78285.7	107385	67116.3	80869.9	95386.6	96555	106259	74192.8	145694	72708.1	83811.6	104140	69969.6	112968	90410.6	69221.5	103162	105824	111251	86396.4	78860.7	88953.9	65476.9	81428.9	87004.7	109391	126947	84647.4	95234	66691.1	262239	103491	83855.2	87101.4	105514	98128.6	119380	101317	98623.6
22	V31-1	V	Vehicle	-1		122813	63424.9	82632.3	85940.6	79660.8	112599	111862	94976.9	115044	114517	117440	82913.6	144583	130741	105045	95143.5	100461	115906	136914	84380.8	99179.6	105676	74402.9	95761.2	77170.3	87885.8	115502	112219	92157.3	100763	71330	132657	104468	129995	91103.1	394746	138796	102731	117926	106891	150090	110115	138321	671589
22	V310	V	Vehicle	0		126381	141418	87856	106510	147445	94500.2	98682.4	119002	131366	135307	85670.2	108976	132807	177577	196477	135143	90840.6	150637	130050	109047	138077	108714	133539	123610	119907	66581.3	132382	106558	127591	122124	134503	171383	142496	161326	128247	733667	369268	122319	95036.3	162604	127783	121685	132405	937608
22	V311	V	Vehicle	1		121406	63195.6	91147.9	99694.3	83401.1	91494.2	83092.1	88633.1	67814	90959.3	90435.9	78356.9	98780.6	82125.4	76478.8	125426	68668.6	94075.1	103872	111557	110046	130779	121180	61705.3	85570.2	122494	70927.5	73621.7	96036	71145.6	69060.4	92755.6	122831	109550	136076	262060	134365	114202	106311	84695.2	134239	105534	88437.6	307251
22	V312	V	Vehicle	2		97782.5	61980.3	74302.4	87032.3	102884	57543	91985.9	83925.7	92311.4	116335	90863.1	75955.5	104312	85422.4	87314	74453	71236.8	96772.6	115137	73409.6	82246.4	92440.8	65292.9	106433	79724.5	74238.2	125120	82282.4	106643	86564.7	87650	84111.7	93799.7	75678.2	86956.3	179257	128973	82027.3	103116	115782	121539	87663.9	78839.9	148686
22	V313	V	Vehicle	3		89513	80350.4	100284	100425	68202.8	62544	76756.1	71088.3	95293.1	87096.5	83985.1	58669.3	99486.6	60114.4	113311	73976.2	70335.7	56875.3	67767.3	88541.2	66799	82618.9	82047.8	91561.3	81194.7	97898.6	74641	67408.6	88994.8	107432	89373.8	65249.2	103288	57713.9	70582.5	160543	79380.3	82955.7	73178.4	76894.1	79490.2	80623.1	77903.9	174569
22	V314	V	Vehicle	4		84100.8	80733.7	102896	61552.9	65773.2	93793.9	86349.3	74792.6	91794.4	83009.4	97158.7	68707.1	79041.5	80498.6	87615.9	80823.6	68063.5	76173.6	97059.3	51900.3	97123.5	67478	76438.7	96964.5	77013.3	93647.6	71392.8	84543	74824.2	89397.6	90907.3	69463	94592.4	75029.6	94207.9	186823	91407.5	84077.9	110631	118389	103803	100738	87530.1	126614
23	O21-1	O	Vehicle	-1		127737	130640	113280	116555	107506	117122	155836	122347	172962	161344	128773	169472	176171	239662	220275	188458	132833	209709	219458	152757	115657	107813	136920	132303	138621	138465	152021	148427	166016	197604	136591	312910	177043	266724	196034	694623	1.30276e+06	190415	190345	148702	202867	163743	164957	1.18623e+06
23	O210	O	Vehicle	0		158061	105883	135649	123416	113116	133460	123826	157957	131462	136553	127855	79596.6	172777	206664	197171	146373	154122	193377	131356	134113	154533	129153	145959	123363	169308	128225	138087	189000	222754	159973	143637	334457	209432	222965	188654	919187	924677	180635	124355	174022	113710	139236	202141	1.08901e+06
23	O211	O	Vehicle	1		119278	86685.2	118471	100256	101248	111136	97677	97887.9	58821.8	116981	111360	74887.4	112374	90634.3	96487.3	129462	93808.1	89978.8	115836	89418.4	84440.6	86786.9	93298.9	87167.2	84872.9	92393	109014	73953.9	126932	101661	125177	114376	91258.9	103814	103343	239684	95514.5	92099.8	142458	85590.3	110959	82714.2	104913	221626
23	O212	O	Vehicle	2		115133	92738.2	93652.2	113235	48493.7	100241	130690	117271	87479.2	104099	89392.9	68058.4	73257.9	98970.5	88985.2	119582	95220.2	94971.7	72896.3	100908	89393.3	96178.3	87401.8	100156	95348	112440	120004	100155	125570	100207	80849.5	66628.4	86196.8	74509.6	127142	219658	121212	75527.2	72746.4	90935.8	85595.1	85221.8	113910	196330
23	O213	O	Vehicle	3		91691	69058.7	82932.5	94643.9	80688.6	69320	62798.2	79985	112089	93779.1	107223	75728.5	117985	71547.4	104591	62414.3	86638.9	72084.4	79176.6	93640.2	76370.8	102706	75071.3	88947.7	84916.5	78717.7	88993.1	106765	79253.5	100013	108935	93293.4	104794	132319	110361	266079	88894.9	60053.3	88689.2	95003.1	117858	85428.1	91172	223891
23	O214	O	Vehicle	4		85073.8	71979	94772.7	98052.4	82927	83083.6	85501.3	51747.5	66674.4	106139	93443.8	78408.4	129946	99422.8	71465.9	68193.2	120453	85365.8	67375.7	87120.2	112667	94458.3	80261.3	85676.4	71562.8	71239.8	54513.3	100434	99071.5	94037.8	134743	106402	104463	64099.5	101763	249982	66630.9	79444.1	74693	88855.8	68910.3	82889.2	58428.5	151176
24	R21-1	R	Vehicle	-1		139304	125692	69850.4	83660.1	92980.9	85112.1	114340	97244.5	85474.9	108061	92812.2	87817.7	123998	150084	132078	148081	120224	152642	159491	85055.5	96343.6	104258	102324	103825	104725	90286.7	130314	113020	107060	102545	137368	162644	138706	167583	326416	1.49936e+06	504748	102411	108058	202354	142591	89321.1	142915	3.11063e+06
24	210	R	Vehicle	0		131277	117886	132654	107385	71562.3	106373	141998	114908	78800.1	81774.5	126664	129060	132050	154874	183049	169791	119954	160737	192326	123077	83304.4	92900.6	113837	120469	92745.9	103675	129536	103390	129926	126423	136124	195189	148424	202004	349341	1.33158e+06	537309	159147	140654	123769	140954	167957	163529	3.15644e+06
24	211	R	Vehicle	1		170574	143474	132865	94798.1	136041	159881	85768.1	131643	161895	185415	93843.4	145675	165863	170133	194002	217615	159266	226871	233039	137959	113593	113864	136059	127820	128675	146270	111339	138847	178858	172974	127699	197356	145066	170039	393914	920422	1.0978e+06	153509	152483	149439	207020	167429	162010	2.81039e+06
24	212	R	Vehicle	2		94135.9	98983.7	135614	68826.9	68408.9	110192	79847.4	70365.7	97728	96908.7	142338	76354.2	125909	100469	88864.2	90981.2	82564.5	119061	82037.2	94415.5	97968.5	109154	125786	87250.5	118247	122202	86408.8	116209	97244.7	112032	121267	106764	134516	92382.5	150696	495120	98710.5	107448	92866.5	91624.8	127902	123167	124460	831482
24	213	R	Vehicle	3		125822	85800.3	109904	65399.7	88330.7	89634	66101.1	72243.3	80580	91489.5	81820.3	77932.8	85861.3	82657.2	80162.6	79896.8	76009.6	75900.2	74274.1	75665.8	78426.7	83549.2	75081.3	69554.4	78549.3	68891.4	89556.8	86587.2	90512.4	86426.7	103598	108624	111971	130890	141628	251453	111282	66428	124252	85227	101735	83276.6	88252.1	483918
24	214	R	Vehicle	4		127600	112439	131952	74060.1	95817.2	85995.8	114851	88024.8	77363	106560	101944	100756	64592.4	92074.3	106923	104439	89822.4	87334.9	115624	81815.8	65994.8	109484	92317	89394.4	98702.3	98454.3	115982	69353.7	82751.3	111073	95832.3	135065	86809.1	107980	172352	330000	137996	145305	128366	85069.5	88028.2	127726	135010	545069
[truncated: 423 more columns]

## Sheet: All samples
	Sample Name	Case	Batch	Treatment	Time	9.99	9.97	9.95	9.93	9.91	9.89	9.87	9.85	9.83	9.81	9.79	9.77	9.75	9.73	9.71	9.69	9.67	9.65	9.63	9.61	9.59	9.57	9.55	9.53	9.51	9.49	9.47	9.45	9.43	9.41	9.39	9.37	9.35	9.33	9.31	9.29	9.27	9.25	9.23	9.21	9.19	9.17	9.15	9.13
CI-20150727-01_10_1	QC1	F	1	QC		144185	85175.1	97222.1	85233.6	158293	96005.9	72447.2	90754.8	94780.2	111848	109245	93121.8	161857	131896	120695	109817	136664	193082	133459	135130	156207	145961	93443.7	93405.9	96634.3	80762.1	123684	131348	122533	117057	131507	121762	114955	109257	135581	721502	259564	119186	110667	127069	149125	151934	130281	1.12672e+06
CI-20150727-02_10_1	F41-1	F	1	Vehicle	-1	252890	171823	163215	116642	119619	115441	154683	155425	146413	136626	126331	144808	119435	180993	176359	144357	146470	243128	221481	149679	114737	100843	78257.5	97814.6	144370	200495	201496	159355	158899	121434	156779	494791	232072	237721	237794	273226	742045	166458	139760	159717	196656	186653	223183	905997
CI-20150727-03_10_1	F410	F	1	Vehicle	0	151299	100954	86908.1	77923.6	111461	103155	92055.1	80274.3	139882	97880.7	92923.2	131341	104316	109864	84170.6	127086	148779	159230	147041	127133	137871	126601	104426	81357.1	92131.8	102784	154894	108437	111395	121164	103571	235388	149600	135990	161820	482378	375103	144193	115648	92562.8	173866	124331	143894	501161
CI-20150727-04_10_1	F411	F	1	Vehicle	1	79268.9	105579	95048.8	116859	125177	105559	105436	140893	96276.4	110185	81200.6	78683.4	86898.8	125441	134186	97194.7	158830	90428.4	140876	88535.5	130721	84982.8	113483	134016	62372.1	67643.2	119821	87716	105112	124401	149700	125210	127733	118947	212231	286018	203263	115179	139938	83166.2	152091	118921	114206	210160
CI-20150727-05_10_1	F412	F	1	Vehicle	2	84927.8	101751	127028	99983.2	104678	79112.1	108185	61520.2	102389	97539.5	99862.3	124958	72093.9	152500	80338.5	79635.6	129216	115689	108830	139565	59743.5	91859.2	123565	94014.7	79539	94326.2	89616.3	85530.1	109012	106297	95233.1	89298	86302.3	87859.9	88926.4	206031	85582.6	98921.7	95398.4	112593	101452	80975.1	116557	96101.5
CI-20150727-06_10_1	F413	F	1	Vehicle	3	74747.9	144057	47937.6	66173.5	83446.3	81359.5	76957.4	88031.1	76786.6	97547.3	86477.8	63788.6	52972.6	105833	121047	89978	78801.7	98579.1	81691	50863.7	65219.9	94652.8	79493.1	100599	79891.6	97106.7	95617.1	77679.9	74124.9	121882	81253.5	70453.2	94356.6	82335.9	84545.5	209081	98167.4	63639.2	87660.3	81160.6	78495.4	81140	79177.9	146025
CI-20150727-07_10_1	F414	F	1	Vehicle	4	67488.7	70025	68237.6	53384.6	67932.5	114733	104107	83480.7	79788.3	66609.5	77375.7	80464.8	78503.2	69467.5	102575	101471	88058.8	99162.6	93956.4	81895.6	99133.4	71135.3	72344.9	54629.6	62604.5	58968.5	86904.5	90931.2	85671.6	56313.2	115070	120975	71919	68945.9	100020	286620	85197.5	75524.8	88363.5	71679	61787.4	109957	100164	134472
CI-20150727-08_10_1	F22-1	F	1	NAD	-1	86274.7	155479	145949	86492.2	119590	156009	112929	124736	84270.8	113558	112665	114866	121616	105600	134835	117050	106029	112255	89513.3	103175	125003	149196	139406	121215	83141.8	106063	115715	103489	146769	115690	107739	186433	176149	138013	152426	265994	209615	77455.9	109897	117040	144087	140242	125818	1.15621e+06
CI-20150727-09_10_1	F220	F	1	NAD	0	137789	91140	80084.3	120177	100735	137016	94806.5	134982	140778	138157	98974.6	92164.6	94481.3	112016	122023	119819	125304	112041	166647	130258	152424	97768.7	101392	125934	143085	94036.2	157283	136144	167372	129660	144130	219891	132212	193202	139934	255719	207802	153164	119559	99411.3	80370.3	136973	135356	443141
CI-20150727-10_10_1	F221	F	1	NAD	1	101979	64201.7	84790.4	64303.4	82548.5	92296.7	85587.4	124882	62486.6	94473.8	97068.7	101162	88257.3	65137.1	71494.4	120653	98132.7	124147	119585	93585.4	117557	95788.5	65534.8	106289	111552	102689	87485.2	110050	88236.6	89255.2	141241	84907.1	108244	86716.3	106512	232886	88543.9	89732.1	84214.1	82706.9	82172.1	91955.2	94962.9	178439
CI-20150727-11_10_1	F222	F	1	NAD	2	81776.9	62372	73383.5	89348.3	82012.4	100184	123277	87242.2	108767	80298.3	88810	67388	95174.8	99640.6	69816.8	102538	77929.4	92775.9	117777	98680.6	76885.7	77655	113848	72735.7	77655.5	104714	119940	108994	92559.4	91114.1	84301.5	83434.2	96383.9	82387.1	107353	156166	114512	100647	99535.4	84660.7	73542.7	73059.7	73320.3	109461
CI-20150727-12_10_1	F223	F	1	NAD	3	103830	99023.6	83557.7	71557.3	79755.6	90407.8	102941	88790.8	119255	98341.7	83009.3	92562.3	92026.6	84877.7	144080	83034.1	114013	133051	119843	110567	119059	105500	83449.8	85105.1	73267.7	120179	82773.1	56501	107603	99739.8	109668	103386	123887	91103.1	102324	384270	141189	99489.5	83904.1	89629.4	76867.9	132313	95046.7	183692
CI-20150727-13_10_1	F224	F	1	NAD	4	81614.5	71494.6	85544.2	79866.3	95528.8	81350.3	89124.8	118043	93973.7	107099	94298.8	91155.9	86525	125585	118704	100843	87216.7	96064	95726.5	86218.6	77950.9	83505.5	98431.5	126626	73050.8	73940	89011.9	95766.3	100257	98187.4	92287.7	100467	125872	79054.8	113434	355290	141624	100001	85518.6	80115.5	114242	88033.4	126347	172788
CI-20150727-14_10_1	QC2	F	1	QC		148855	107287	109676	102015	90740	97917	132152	103449	133123	103481	99919.3	89601.9	116747	92280.5	98933.8	113458	79780.9	146990	159359	98998	131459	131008	106964	116242	85643.7	106037	118696	104318	135480	118174	120121	147521	130601	180669	142393	679618	239238	118635	137160	145348	133202	135562	161923	1.10289e+06
CI-20150727-15_10_1	F32-1	F	1	Alcohol	-1	140558	103223	98290.3	97911.9	149150	120734	62468.8	137113	108658	122756	112358	111307	146580	134410	137498	137073	133745	215787	159975	151370	127650	92262.4	116028	114630	125488	124719	123332	121244	170630	134761	131292	263604	169776	167884	205520	1.10313e+06	563757	132834	138784	136937	132330	158495	179395	408931
CI-20150727-16_10_1	F320	F	1	Alcohol	0	186432	118033	86594.7	119639	87843.5	83718.9	113254	142921	128777	110967	131797	120605	111569	145355	178394	134570	105941	160163	162547	139399	109420	118901	108271	76914.5	71882	103599	142553	131168	146787	142260	144593	165754	135562	156015	193757	866257	407293	132870	120983	143107	93971	118186	125178	269857
CI-20150727-17_10_1	F321	F	1	Alcohol	1	138804	89211.6	82459.7	82208.2	118244	102409	77768.5	94966.7	66903.4	81684.5	86580.4	76237	68712.7	97101.2	151790	137458	112725	108980	139788	90220.1	141170	98910	139659	110615	121156	96102.5	88442.8	79611.2	78667.9	89195.8	85109.3	122795	89506.2	104306	86003	377272	143704	92298.9	84481.7	106978	98146.4	126738	142428	139573
CI-20150727-18_10_1	F322	F	1	Alcohol	2	74946.6	76699.3	70328.3	114551	53912.6	94134.6	58181.5	96448.3	78229.3	87900.7	147440	64356.6	74459.4	85405.1	135156	106889	67627.5	115303	116447	104797	135443	78225.2	119966	84610.3	124383	95280.4	66954.4	85128.7	90851.9	94077.3	109409	125353	88812	71802.2	121304	140432	90910.3	86573.8	93467.1	86935.2	112670	75829.6	87143.1	65199.6
CI-20150727-19_10_1	F323	F	1	Alcohol	3	70183.2	75978.2	71975.9	95905.2	103169	78235.9	74479.8	111139	76922.5	96690.2	100305	75316.2	82255.3	99115.2	65315.3	69603.6	60742.2	82122.2	92861.9	68539.9	93234.8	99109	79561	65466.8	95683.3	72800.7	110475	83633.6	80967.7	70292.5	110813	74226.1	98893.7	69124	77235.1	185669	67842.6	95330.3	84174.9	89898.3	81340.5	81178.4	70220.7	93661.6
CI-20150727-20_10_1	F324	F	1	Alcohol	4	170388	119688	133813	100166	139965	156180	118569	122965	131370	130549	134300	150650	116518	107516	124078	125670	83554.5	79975.6	147698	138894	126072	116297	102013	98226.1	91216.7	148958	110663	164904	168015	114559	110485	123922	148768	128204	162020	272296	159509	143029	117420	91103.4	127697	160579	114099	150245
CI-20150727-21_10_1	F14-1	F	1	NAD + Alcohol	-1	167691	147428	99771.7	128893	113822	156887	85497.8	131104	119110	152848	116710	140473	163494	200007	205389	175288	112366	205759	138210	141942	136883	133166	104571	104382	77623.3	140648	106434	130200	116173	112129	107349	145627	135851	172542	183299	750459	675895	132513	180741	142636	95122.8	110218	164452	686799
CI-20150727-22_10_1	F140	F	1	NAD + Alcohol	0	79105.6	75316.1	71888.5	49777.7	85126.7	90200.6	78310.5	68637	78149.4	105556	76088.7	56459.6	66998.6	67760.3	65195.2	48104.1	108672	56287.6	84790	71747.8	53911.2	71362.8	59419.7	77791	80295.3	74029.2	70021.3	76858.9	85691.1	78301.8	66414.9	114960	106730	95013.5	62140.1	193005	79177.5	80315.9	77992.7	61374.4	90971.8	78685.4	85146.5	91391.5
CI-20150727-23_10_1	F141	F	1	NAD + Alcohol	1	67927.4	97794.6	50990.8	57676.1	74391	82285.5	110779	88841.9	67337.2	74546.4	57935.9	99293.1	66559	72322.1	82780.3	80484.3	85555.2	83603.7	70579.4	71764.9	108045	66771	72438.5	68468.4	80477.2	89370.3	58189.9	76967.4	98949.9	87307.1	71063	62448.1	81474.2	109048	93768.3	204740	80975.2	79422.6	97507	97462	92852.6	83384.7	76710.7	120690
CI-20150727-24_10_1	F142	F	1	NAD + Alcohol	2	70637.5	54988.7	86134.5	58603.4	82001.6	93263.4	72649.9	80104.1	98234.9	78784	93641.6	100907	83586.4	87322.9	71338.4	78670.1	104802	92025.2	126121	81540	68478.6	74866.8	118173	83705.2	68214.6	90993.1	87498.5	79536.8	72923.4	62919.9	83813.5	63031.7	71244.9	84228.7	81626.9	208022	67809.1	87967.9	81662.8	117616	103741	85121.6	63684.4	97650
CI-20150727-25_10_1	F143	F	1	NAD + Alcohol	3	95165.3	97697.8	80768.4	111004	112824	86225.9	84378.6	68948.9	108992	126377	118448	126314	94467.5	101692	119267	122016	95734.3	124956	103311	110718	103901	119807	83296.4	87324.4	108116	83814.9	60159.6	93263.4	104188	123460	106296	75324	127296	76659.7	140284	279701	163071	79468.2	60455.7	116998	83217.7	113000	108077	106423
CI-20150727-26_10_1	F144	F	1	NAD + Alcohol	4	64905.2	76729.9	75273.3	67525.8	64161.7	94449.2	76253.4	64087.2	52824.5	89891.8	60957.9	59744.5	65249	81031.6	69677.1	75996.6	56933.8	75109.2	68738	65988	80105.8	82210.4	82830.9	61175.8	85830.2	64449	96364.4	60177.5	75965.3	80424.4	74400.3	85575.8	76279.1	85536.1	84759.4	151658	92800.6	69442.9	76719.9	72289.6	66744.8	62085.7	84850	61096.9
CI-20150727-27_10_1	QC3	F	1	QC		108005	100072	113755	78518.9	114619	110234	116111	110332	101258	113300	95183.7	108806	94280.2	122922	126869	131754	126518	142678	115009	86561.5	63793.5	86170.3	97012.9	114136	111970	121153	106212	135291	85342	131402	108402	156706	147425	148460	119941	741650	266824	141540	101631	115226	153351	136018	133256	1.0982e+06
CI-20150728-01_10_1	QC1	E	2	QC		131154	94228.7	108448	104675	120364	119052	134321	140808	101913	110104	106944	111798	145327	166573	133644	115553	89997.2	152378	120023	108193	122160	135400	100002	137588	129217	149503	159451	98883.4	153026	140468	111150	126467	151036	130286	175973	620885	375015	64982.2	116696	103653	128263	148840	154837	1.10761e+06
CI-20150728-02_10_1	E51-1	E	2	Vehicle	-1	120268	125438	123531	110108	108009	105200	166187	162632	123756	79992.9	107153	139166	212174	225622	181911	149627	184619	158930	177877	134148	115998	150503	132508	63973.3	117393	98749.7	136363	148219	108838	113541	101761	242485	147712	178511	225222	869075	753344	120863	87729.6	117832	109746	165179	147163	1.30271e+06
CI-20150728-03_10_1	E510	E	2	Vehicle	0	206636	142868	112930	98741.7	104517	84949.8	143451	150580	167500	112456	102618	147137	230238	224743	178172	150491	107699	239440	136857	166422	123171	118176	94405.4	119452	145528	113327	142858	107816	188328	110455	127650	208192	166829	189543	211435	1.26385e+06	1.46684e+06	122018	106304	147396	130824	131440	152049	1.06401e+06
CI-20150728-04_10_1	E511	E	2	Vehicle	1	106838	97280.7	132239	125895	109304	85660.5	143157	116474	167453	109125	155373	92979.4	182151	170941	166626	121859	79318.7	160254	156360	157702	109983	144108	85797.9	85535.8	102868	120424	114833	129304	119493	119025	126191	199203	163619	200835	153893	721372	841423	127274	120286	125089	167399	115533	142853	717194
CI-20150728-05_10_1	E512	E	2	Vehicle	2	88524.7	110966	92268.4	70996	70741.6	111004	90686.2	62030.7	66449.1	110490	124532	66444.2	118346	76241.3	105420	70245.7	83459.4	77410.2	78521.8	89561.6	98706.1	93641.7	54880.2	85327.3	75680.8	91103.3	88852.5	83058.1	76155.1	90564.9	95582.5	116076	67050.1	82837.4	82573.7	385115	110377	81399.2	84504.2	95655.9	68901.4	101957	67349.6	197816
CI-20150728-06_10_1	E513	E	2	Vehicle	3	101024	97107.3	59599.6	141117	100298	97647	83708.9	137788	85333.1	85485	114976	83516.6	122766	122628	155134	111338	83796.8	97842.6	120372	103090	124208	72431.2	140182	79870.8	94477.6	93166.3	97056.8	119048	115558	119244	120423	136240	106889	121672	114857	606691	180155	100079	96448	116926	81340.7	103172	183093	202882
CI-20150728-07_10_1	E514	E	2	Vehicle	4	134875	93287.6	67920.9	71562.2	92634.1	93729.5	97448.4	95645.3	101348	115546	103306	116717	113277	157118	148824	139707	91489.5	149263	159090	135057	136852	160160	109569	113595	118500	127134	102137	80535.1	110926	125130	62215.9	172362	134572	164004	137556	1.16895e+06	415787	155974	123467	135567	137274	169045	112887	370635
CI-20150728-08_10_1	E42-1	E	2	NAD	-1	213003	136406	102350	114240	146812	105886	166748	211651	148968	123338	119236	144260	189844	200149	196006	135132	152365	236766	246553	141466	140164	156261	124953	145562	152284	137729	150427	125273	142439	113379	136917	281442	198531	259211	250986	526550	1.05101e+06	129352	169063	176531	159658	162808	216321	3.62268e+06
CI-20150728-09_10_1	E420	E	2	NAD	0	155472	146788	117574	110020	150944	134523	129199	268769	208551	164426	97762.1	128910	210108	269189	187292	181006	140884	248937	229183	137111	172380	117469	141825	132203	111278	134323	104110	159993	155183	134493	146212	210673	198780	277924	234977	881608	1.7012e+06	156252	137583	160753	173847	166182	223577	2.30421e+06
CI-20150728-10_10_1	E421	E	2	NAD	1	109729	86058.7	108692	65813.7	108848	155025	106866	130170	99669.2	86513.1	91643.8	131656	124116	147814	116148	125450	107603	174650	123639	127882	152645	119768	71772.6	98528.8	86959.5	100024	125200	100366	97067.5	97864.4	99187.8	142946	146660	106555	139797	550294	232326	107148	125214	117696	100593	110172	131085	390286
CI-20150728-11_10_1	E422	E	2	NAD	2	85221.8	90100.6	73131.4	94654	107378	93207.8	75517.5	111091	77765.9	46856.8	59458	76563.1	128665	110235	104247	89735.8	102164	140868	106621	92808.2	129003	94640.2	154697	83950.8	59320.6	84199.6	89127.9	95243.7	86602.6	62941.6	101952	98345.9	83042	124719	93691.6	420804	130532	80427	75699.9	88291.9	90090	87794.6	57528.2	224339
CI-20150728-12_10_1	E423	E	2	NAD	3	98962.7	86237	91149.5	114000	82764	133352	110049	108030	104333	114098	106214	94919.9	144732	107815	117596	101232	132663	100167	129459	93289.1	100664	90434.8	118123	125222	73825.4	112461	94044.2	120858	108968	112964	79363.1	114836	132322	101684	102932	650807	203883	75747.7	57190.7	144170	98590.7	82024.4	119926	279122
CI-20150728-13_10_1	E424	E	2	NAD	4	84626.6	129350	102338	85601	76655.2	75728.2	99756.9	108738	71250.5	104442	120220	112338	109271	133808	123966	95581.3	100868	88587.7	116800	197764	119039	95985.5	113415	86572.2	110347	90176.9	79225	108130	101141	100964	102388	129637	79822	99189.5	115047	992686	390930	90149.3	85810.8	110483	134758	97445.8	91936	283631
CI-20150728-14_10_1	QC2	E	2	QC		146180	90596.6	87054.2	120379	99258.2	90347.3	109699	104333	122997	126263	121934	134179	87949.4	111580	135720	155077	134339	161001	158645	105413	84186	114413	98152.4	153089	73944.6	112639	121383	114676	118392	137297	112718	162873	96371.1	140402	161289	611661	338546	106035	168417	141370	131917	117730	123525	1.08748e+06
CI-20150728-15_10_1	E32-1	E	2	Alcohol	-1	152388	144853	113593	145637	140171	144127	127430	194284	134167	113484	155885	122346	184836	196823	142982	192833	159105	177438	193825	137733	130641	121346	101878	145913	114337	135899	163938	143921	88575.2	130291	137991	179233	152402	245796	204037	858072	1.99921e+06	139742	183631	201422	166534	148490	226134	3.88026e+06
CI-20150728-16_10_1	E320	E	2	Alcohol	0	193248	121548	117092	106774	137973	169417	97165.7	185388	204483	142638	121037	161148	192081	265043	200670	177221	156131	279083	218949	174450	180373	132492	123871	138035	135508	145160	206920	138243	131275	191347	178395	264661	158624	258389	261647	664685	4.78144e+06	163398	218244	170711	185996	179837	226422	4.45023e+06
CI-20150728-17_10_1	E321	E	2	Alcohol	1	90975.5	97084.3	101106	142367	99952.6	93629.2	135537	125350	155810	120125	117687	183192	90901.7	136825	146321	162717	106926	120648	124079	92992.2	112482	96456.1	151105	106848	110375	97081.6	115964	126919	141162	110474	114905	192672	137871	186215	139021	711130	391827	104543	85238	139249	126647	107426	107884	1.15006e+06
CI-20150728-18_10_1	E322	E	2	Alcohol	2	96900.4	82608.5	76278.3	103967	66246.8	70198.9	68197.8	82723.6	71441.7	75394.6	62425.6	56265.8	68808.3	61347.8	81767.9	66700.8	76580.2	52435.3	74226.6	109449	59782.1	62126.1	46478.2	67248.5	57782.7	65765.2	71473.8	61885.4	71316.7	82297.7	66396	83795.1	65876.4	76628.9	72019.9	240548	90336.1	74362.6	77487.5	86655.7	74148.1	97016.1	85035.9	253621
CI-20150728-19_10_1	E323	E	2	Alcohol	3	65795	91892.1	94926.7	95936.1	81997.1	68983.4	96729.6	77939.3	69202.5	88413.2	76249.5	94893.3	95475.8	105934	103933	108498	120542	134937	158325	99854.8	103059	86687.6	107589	85198.8	104677	96738.4	106890	115882	68201.3	120315	111404	80487.6	113348	124494	139853	504260	147209	94588.4	102804	100355	87382.2	82285.7	159759	564368
CI-20150728-20_10_1	E324	E	2	Alcohol	4	81986.9	93342.6	77699.7	85566.6	89651.7	86704.7	82222.9	85512	76292.1	89718.3	116961	86015.6	99592.7	92880.1	101553	98574.3	96595.3	93446.5	105250	135760	100173	93687	77819.8	75858.3	91818.2	91743.9	97027.7	97176.8	119653	103108	100082	80633.5	131079	103386	153809	570159	156279	78485.7	91624.2	77988.6	95110.8	132230	98542.6	452483
CI-20150728-21_10_1	E14-1	E	2	NAD + Alcohol	-1	175013	111763	153347	77096.9	113998	144530	92682.4	107284	143121	114142	135448	127388	201134	176156	198882	153788	125658	197545	118099	125486	149235	123864	151238	150962	115405	134456	173089	107024	112183	102534	150158	247484	162465	219770	240115	1.40068e+06	788180	174686	150904	189800	139863	189283	231238	6.81762e+06
CI-20150728-22_10_1	E140	E	2	NAD + Alcohol	0	183299	166520	131256	153587	160634	152157	126189	143452	206293	124101	166377	216712	196648	409828	312608	238348	228618	292193	376178	193959	175595	147072	171572	178362	182701	169998	195969	123507	150695	195785	148711	223217	231571	275997	300818	461651	4.89512e+06	199339	230121	200185	244878	236223	328867	6.57699e+06
CI-20150728-23_10_1	E141	E	2	NAD + Alcohol	1	153169	121635	147594	127187	128715	112990	162613	146444	182969	177970	162642	142060	252026	314432	278741	222606	157347	280020	252360	203516	149628	115292	118105	129614	137646	110328	181939	186167	143413	166968	174944	259519	254968	316191	325343	2.218e+06	4.5577e+06	199997	170368	184293	211131	262211	302926	9.39464e+06
CI-20150728-24_10_1	E142	E	2	NAD + Alcohol	2	150680	116921	114969	125908	150030	104560	143230	120049	131122	86074.7	137186	120368	175361	214603	160131	135641	189804	219852	169490	150641	90241.9	133449	145329	142923	133640	124599	108236	144636	190329	137696	150044	171503	157499	198427	243902	1.08262e+06	929493	198678	129209	125669	169971	128458	226355	3.33526e+06
CI-20150728-25_10_1	E143	E	2	NAD + Alcohol	3	76378.7	97341.3	97953	61528.9	71267.9	96900.5	88989.4	99056.9	118292	91913.3	88200.8	107211	89591.8	80503.6	95690.1	109078	65580	73493.2	128719	97897.1	67845.6	64782.4	73104.4	78091.8	58069.8	79850.5	80374.6	59354.5	88904.5	94606.2	106816	65818	93249	95972.3	80977.7	229966	87083.3	79271.5	118127	94999.6	89058.1	84397.1	86013	362554
CI-20150728-26_10_1	E144	E	2	NAD + Alcohol	4	82526.6	85571.5	88567.8	74423.8	77729.1	77276.7	68503	82321.2	82234.3	84387.5	61370.7	70205	75715.6	91294.9	98631.4	70213	83178.8	98865.5	55505	92983.9	88506.5	70673.3	69666.5	122398	78850.2	71444.1	71004	55526.7	79773.9	76213.5	66520.7	65696.8	56183.6	87522.8	56022.8	205201	81893.3	65822.8	65313.3	75819.1	63515.8	102483	108899	358156
CI-20150728-27_10_1	QC3	E	2	QC		169321	79493.2	132535	93097.7	108304	109497	109434	112706	147426	112781	136173	156055	138640	129752	134477	160304	115663	117969	120954	140043	78908.4	111973	146874	85035.3	99432.5	85864.5	89783.3	140840	145370	105649	91797.2	215588	107444	151805	159338	646957	374424	126003	127467	106741	167292	100500	109591	1.12487e+06
CI-20150729-01_10_1	QC1	G	3	QC		102311	78828.6	94301.7	108086	98066.6	82815	127369	124720	123262	135323	74509.4	107665	162237	164670	125189	122866	143500	112499	146029	164064	88871.1	86962.2	100339	130568	80613.3	122399	157026	124931	115061	117397	149380	164065	109502	146786	153447	629759	399635	131189	148390	146608	175162	149819	148405	1.09761e+06
CI-20150729-02_10_1	G41-1	G	3	Vehicle	-1	183045	110148	92701.2	155217	116430	158845	160255	152208	159625	93536.8	127182	144165	210570	234303	239418	177716	136376	230263	251030	129542	117644	119894	132818	84255.2	97827.9	105016	130473	142129	150759	159966	94915.4	281977	185014	215201	253589	576074	856640	160278	129527	184212	170589	166353	199900	2.37544e+06
CI-20150729-03_10_1	G410	G	3	Vehicle	0	220505	134573	99752.4	138210	153626	99847.6	125465	223772	178784	106962	111004	167227	206378	340296	285479	210927	169164	261985	306875	137813	147255	124198	110471	144057	139480	98238.6	120751	125145	185660	161847	156892	282820	236962	240935	232238	611204	2.58325e+06	144189	149870	154658	170284	177215	241845	1.66554e+06
CI-20150729-04_10_1	G411	G	3	Vehicle	1	229916	116230	130475	148604	144740	147920	182054	248882	230853	167059	154558	141274	181883	280431	304095	280753	205328	310131	389127	215099	190741	171955	139286	127840	155209	201096	154583	158117	125582	199938	192479	243560	351522	260878	266573	270523	2.45261e+06	277949	160537	228604	259955	224591	255639	629885
CI-20150729-05_10_1	G412	G	3	Vehicle	2	224151	154063	134187	132926	87623.5	177373	158653	152861	191829	116476	129967	144972	253086	371998	243363	149133	170761	228135	266448	166264	131318	184652	189000	145330	158325	169528	165174	138896	213223	162186	112267	300732	298061	234588	257927	248821	2.11284e+06	206229	216630	220312	187936	177297	180070	1.12008e+06
CI-20150729-06_10_1	G413	G	3	Vehicle	3	117225	138746	90622.5	139901	143872	78000	128694	108741	116781	102291	120580	120789	87795.9	210971	162791	152158	79482.3	146862	178738	118541	120247	113690	99639.2	110266	121747	137209	120742	131219	167805	126073	121657	201607	201559	158294	164620	591123	507879	106927	112965	127124	142649	188231	183504	695458
CI-20150729-07_10_1	G414	G	3	Vehicle	4	112805	82270.9	72010.4	74894.1	90247.5	60944.1	95993.5	126123	102090	88223.5	103801	145914	116962	138369	167878	119011	103706	80721.1	87085.1	114710	102646	94692.2	71568.6	115156	92632.8	94286.8	120934	74798.5	104943	77134.4	110216	143509	130708	156105	150957	374815	121584	94330.7	103100	126522	75254.7	91511.8	111069	256292
CI-20150729-08_10_1	G22-1	G	3	Alcohol	-1	149351	144206	127090	76032.2	91991	149731	157068	186242	126972	122271	106966	111614	165966	202990	162325	142896	145123	168083	195963	136408	157602	150164	100888	113427	112021	135626	163035	138386	182041	165047	116415	320586	168858	232520	244396	579333	572295	154676	149774	170159	145475	175506	198967	4.82298e+06
CI-20150729-09_10_1	G220	G	3	Alcohol	0	114940	137831	131730	92474.5	118951	131531	106222	149890	108956	114663	97284.6	157254	152639	176983	168515	117719	147287	163498	178589	132495	116915	99048.7	138481	120813	79487.3	117010	112700	141394	116754	121946	171734	183086	158301	168017	222321	412951	356505	161748	130661	185259	219502	137430	197193	2.96384e+06
CI-20150729-10_10_1	G221	G	3	Alcohol	1	87274	129181	94490.8	82845.1	80034.7	102955	125488	119323	116954	109282	86128.8	152085	73651.7	102698	89766.2	139712	118538	123118	131350	105036	105657	116997	117514	98569.1	100269	94859.1	125495	111540	104150	122790	114786	113837	124042	127497	136683	282602	170696	83947.2	103263	124362	140370	118270	155917	910864
CI-20150729-11_10_1	G222	G	3	Alcohol	2	87742.2	90704	68101.9	62522.7	83431.9	80759.3	73930.9	63421.3	107942	93509.8	117014	69440	98902.2	146136	100303	128243	75498.1	88232.5	86068.2	88237.4	101946	102090	81266.1	68902.1	94370.5	104512	103545	78386.3	102816	100562	99000.4	101472	72943.5	102721	63894.6	279044	134826	80084.4	82549.8	100649	74684	105262	85321.5	348188
CI-20150729-12_10_1	G223	G	3	Alcohol	3	109072	147894	97847.9	103385	165211	132459	112741	158857	132365	129915	161220	102711	135524	153300	201544	188190	190453	126511	174641	148022	154584	95407.6	145546	123724	118404	119712	186698	83853.6	117907	119285	87874.4	167611	136051	132213	190483	482302	642287	124293	170701	131620	115895	141128	162244	1.25861e+06
CI-20150729-13_10_1	G224	G	3	Alcohol	4	140022	127923	136804	106119	100010	86623.3	82355.4	135162	85501.7	114118	132573	95814.3	134525	178575	210688	138094	157364	231511	179394	111842	133298	146965	134539	133415	121426	129455	111208	108735	150001	129568	164371	157302	117928	134374	204202	346236	581801	165682	110915	153749	124652	142948	115594	1.30791e+06
CI-20150729-14_10_1	QC2	G	3	QC		118851	118815	83961.3	140516	96100.2	110752	91797.9	126910	104339	136799	100887	112577	115358	144593	113170	99056.7	101974	149418	128045	121206	89731	109300	120311	133179	98024.5	105112	184986	129633	148776	111158	105789	161097	142447	139505	160467	621017	348642	136509	90933.5	178946	144535	112335	130439	1.09052e+06
CI-20150729-15_10_1	G63-1	G	3	NAD	-1	149314	93865.6	122165	133194	109609	106855	108358	137428	107728	128047	106924	137811	109119	160386	120737	133063	110765	161869	180145	108579	137226	101496	96117.1	85912.1	89480.9	116775	148313	134238	130095	121276	173074	208384	122268	142901	206199	434846	273086	118585	166244	169402	124627	139269	228868	3.72588e+06
CI-20150729-16_10_1	G630	G	3	NAD	0	107174	114891	85188.8	102258	109194	83135.5	101204	142644	125706	99760.7	113203	78238.9	89947.5	146815	86229.6	137855	150002	147213	157499	134191	92020.9	116078	81908.7	128239	112610	125741	136278	110940	120803	111642	99679	177025	131258	106923	150247	541904	321537	111033	139606	153677	103269	141109	131880	2.33046e+06
CI-20150729-17_10_1	G631	G	3	NAD	1	86317.3	123192	83112.2	87757.1	88832.2	114786	121145	95916	86699.3	99063.7	83779.7	100482	128926	127853	140097	98410.5	113874	113475	104488	111279	100373	91890.7	106812	114457	97106.4	121556	98661.6	122094	103373	80659.6	96010.2	111950	151907	104715	119302	425694	169489	97902.3	58544	111516	107678	135626	131377	674449
CI-20150729-18_10_1	G632	G	3	NAD	2	158104	92115.9	107289	97196.4	79464.7	99346.7	92971.8	90831.6	108132	87045.4	82189.5	98012.6	108909	102924	105847	99260.3	91327.7	104548	110454	97100.7	84128.3	80084.3	100161	117019	79407.2	96845.1	109223	76931.6	69320	77378.5	111826	115273	95508.3	107413	92586.4	389539	114702	136528	135502	89200.1	96914.4	101726	135733	585516
CI-20150729-19_10_1	G633	G	3	NAD	3	137814	117201	111545	115108	106582	137880	84499.7	120377	120765	106394	103610	168056	89807.7	104589	132839	126572	105754	117159	115505	69505	121884	109866	121557	98039.7	85362.7	81371.3	94770.6	83681.3	110293	93465	111959	151540	87590.1	160877	117649	460509	146377	79856.1	79950.6	97786	113651	123309	123634	577166
CI-20150729-20_10_1	G634	G	3	NAD	4	107081	94507.9	97027	106402	112151	91495.3	79387.8	106865	100022	69144.5	84725.1	109570	122483	70942.6	113855	102944	107829	104057	118789	120650	60568.1	83463.6	96510.2	76894	90635.1	90144.3	83426.5	95907.2	101993	136205	89223.3	91456.7	110902	106607	161620	446527	162352	119124	112391	128148	111930	135135	117451	557723
CI-20150729-21_10_1	G34-1	G	3	NAD + Alcohol	-1	269879	167170	134363	184675	119476	118154	196714	283189	200126	160012	130142	208913	236212	334757	346050	227531	153799	251204	271995	208027	149061	175043	171558	105683	127460	137255	152716	135223	162259	169499	178019	198293	214089	295772	250389	484408	2.95574e+06	150589	150057	176620	229401	195575	198273	1.84665e+06
CI-20150729-22_10_1	G340	G	3	NAD + Alcohol	0	217458	136180	134011	132296	96933.2	134362	112192	238884	202961	158341	175934	122217	243607	346319	250899	193565	154200	300777	256207	167412	157122	169447	148539	123593	132637	133546	185320	164878	167836	163452	153593	220456	194153	240616	202343	724855	2.53025e+06	161599	228188	152699	220247	190714	171071	1.01458e+06
CI-20150729-23_10_1	G341	G	3	NAD + Alcohol	1	127585	115950	120365	119477	96368.1	124044	144862	110288	122467	101527	115696	105421	120440	131853	135084	148737	128844	128905	153250	116231	108742	89604.8	97749.5	128837	81453.8	144464	118153	102565	154897	91862.6	132286	161093	140530	114053	176758	356694	229855	151718	147282	97055.6	166624	136955	120509	228787
CI-20150729-24_10_1	G342	G	3	NAD + Alcohol	2	74978.3	69783	66820.8	93333.2	63772	66833	81238.8	65449.2	70546.9	66839.6	76981.1	86253.6	98601.5	90524.6	99673.3	90679.9	107451	58468	94877.3	86502	83989.8	98944.8	100420	75437.3	83377.6	68901	110625	92253.9	82579.2	108332	99911.8	95276	105229	82626.5	71861.7	168030	100414	112963	83583.9	94190	100687	113430	123433	110175
CI-20150729-25_10_1	G343	G	3	NAD + Alcohol	3	72022.5	101933	91507.1	74372.1	70099	100706	90972.2	72123.6	64041.3	87334.1	78511.9	68300.7	94917.6	80600.9	87811.1	120778	79190.1	89558	75581.3	75993.6	59300.7	86601.2	89065.7	125583	90526.1	100568	78199.5	79811.4	97924.1	63390.1	93558.7	74443.7	64814.8	86362	124020	175799	96547.9	70064.7	70999	118808	105628	67783	80197.1	83667.1
CI-20150729-26_10_1	G344	G	3	NAD + Alcohol	4	160259	132463	124216	144790	109552	130847	93328.2	138234	153022	117994	107048	173538	148654	169338	212289	152421	87326.4	166285	133074	135729	115989	123526	108514	94215.2	92082	122831	146852	115014	138391	127888	126473	183665	171382	166796	184996	683877	411445	145326	109037	128298	114525	134970	163381	432058
CI-20150729-27_10_1	QC3	G	3	QC		96475.2	76340.1	85859.1	84000.1	83645.3	69713.8	120122	146312	78860.6	130204	89892.7	75215.2	99478.5	118125	179722	96552.9	117892	140026	138861	111226	95888	68024.7	99879.6	97693.3	107486	70765.9	105345	124851	136339	103797	134173	159253	178158	149760	93644	635060	350931	103574	104592	126801	101745	118341	105175	1.10173e+06
CI-20150730-01_10_1	QC1	B	4	QC		113642	85627.7	113456	62618.8	124722	91689.7	95699.2	107490	119272	94889.9	108587	155587	101936	183742	116984	114031	97308.3	149954	91987.7	133929	96325.3	118558	106620	70283.3	123420	82804.4	93184.7	135815	130115	119308	116016	127091	134946	133221	131934	769066	230125	122602	104481	71553.8	109760	119924	125446	1.07758e+06
CI-20150730-02_10_1	B41-1	B	4	Vehicle	-1	191282	118287	136309	133045	135548	122354	156071	197943	156796	107618	114757	179960	200847	361796	283876	187866	85252.7	195799	211600	172301	96563.9	166178	130013	111094	119056	132130	168981	136601	130252	164359	140053	362843	212518	255949	253215	481083	721542	144786	174380	171043	168703	163507	226579	1.65218e+06
CI-20150730-03_10_1	B410	B	4	Vehicle	0	159452	176252	127327	136535	107785	115509	134612	133270	135930	112970	135723	121700	140136	207809	209792	137278	152681	174119	196142	127242	174421	169809	131450	140540	122627	112403	168215	134100	204161	129404	146020	254291	237285	192402	233579	478970	644826	184989	119777	160411	164559	161509	138474	968274
CI-20150730-04_10_1	B411	B	4	Vehicle	1	172998	141394	110254	118771	143677	114548	85302.6	111428	124673	106951	124065	148022	116522	197237	181310	155772	138266	172212	128270	137511	161512	134992	125666	107040	135001	144571	120530	109484	127390	133231	120083	179805	157211	177604	202965	373231	335746	100421	194887	203830	165365	100680	142685	496027
CI-20150730-05_10_1	B412	B	4	Vehicle	2	99542.1	100345	122243	108348	78256.6	104703	97989.3	120738	125579	95518	136152	94884.9	153204	142871	76310.3	106071	77915.2	107070	118503	140695	117780	75117.3	74581.2	86012.5	87920.7	99442.6	81846.5	121893	113911	121939	101657	124816	164353	128159	140609	280199	73657	98926.8	112548	65644	114518	71250.7	93081	227951
CI-20150730-06_10_1	B413	B	4	Vehicle	3	112351	133973	93369.8	117529	62466.1	108800	94075.1	71169.4	91261.3	126550	131113	110880	123764	96301.6	133438	145098	92432	131424	134094	112924	141840	108709	91521.1	87913.9	104856	109451	111334	112595	132361	108759	79601.5	144214	132598	89270.4	154442	309270	160026	109523	91306.5	58845.3	120592	103516	125959	256990
CI-20150730-07_10_1	B414	B	4	Vehicle	4	89446.2	118806	75213.2	65164.2	103536	109626	80952.8	101582	92753	104629	76632	120299	115611	122297	125210	129989	81862.6	116785	132940	120403	92834.8	86512.3	73911.7	81554.3	102158	137527	67874	94584.9	86809	91837.8	102808	127222	132368	122741	169785	449950	198799	109652	117943	132210	85006	91922.5	87180.7	294481
CI-20150730-08_10_1	B12-1	B	4	Alcohol	-1	166505	144014	106437	94111.7	114768	119554	115879	149729	151784	155076	108480	156250	192281	212184	181279	209986	185464	171241	120643	130764	130344	120748	132701	128769	147001	147243	139795	189157	163949	191593	213365	447057	224132	302939	266875	760877	1.4574e+06	139527	146654	120830	140814	188679	198421	4.05461e+06
CI-20150730-09_10_1	B120	B	4	Alcohol	0	163449	155308	131154	79129.4	105159	138573	134933	114516	100055	125498	100182	106510	128700	207840	248756	181162	116219	188765	116744	136287	96916.5	102197	129033	129127	98341.6	144731	156866	118396	119862	146334	127890	235839	199511	211125	199445	724875	1.08604e+06	169723	106807	167660	101057	141969	174690	1.62313e+06
CI-20150730-10_10_1	B121	B	4	Alcohol	1	112119	114220	115220	61924.3	129304	115158	145946	115735	98310.9	92035.5	122182	147834	132169	170155	132294	173662	149408	158606	158692	133878	98342.1	160149	141732	93736.1	101867	121380	108030	91509.5	95704.9	107804	99455	151618	127057	145797	178315	499880	340918	149589	128612	96953	150104	129058	155099	609649
CI-20150730-11_10_1	B122	B	4	Alcohol	2	63917.1	60139.3	80065.7	87730.2	78498	85478.3	89416.2	110293	85056.5	102765	87369.1	108905	90916.1	85335.8	89694.6	79213.9	100491	91233.8	75317.5	65911.9	72781.6	84449	96025.9	59510.8	83958	67202.5	90726.2	79937	82579.2	89602.5	61230.8	86573.3	70705.6	74920.5	108478	150968	97802.9	93913.7	122881	63416.4	79865.2	87715.2	82342.4	150662
CI-20150730-12_10_1	B123	B	4	Alcohol	3	78173.7	77524.9	72647.3	80086.6	86769.6	98534.8	67058.6	94182.9	76913.6	83957	118620	84388.6	66505.1	94955.1	67351.6	71001.8	67315.1	71207.5	86152	54282.2	86943.8	84796.1	81442.2	77363.9	63916.9	86951.3	88006.9	92274.2	48764	58422.4	83641.5	123633	80308.3	75867.9	100345	190033	62575.5	97500	82570.7	64844.2	79512.8	78373.7	64057.3	191095
CI-20150730-13_10_1	B124	B	4	Alcohol	4	93727.2	110549	98269.6	87190.2	105234	111184	90317.7	59702.1	120888	75743.3	97073.6	94533.7	112156	153026	96844.5	99320.5	79129.4	125526	114122	104166	93072.4	115611	69301.4	119413	137406	139627	66744.5	105810	129317	88541.1	73718.8	113580	84625.5	131396	110949	402878	141466	123141	135373	83770.7	100769	113368	113475	376720
CI-20150730-14_10_1	QC2	B	4	QC		65446.7	103914	106263	89094.9	112357	84775.2	122788	109022	115308	118756	111552	86796	87346.7	128789	124448	164505	125210	140320	155542	178035	124992	118504	102513	98955.1	89610	143604	111957	127895	95819.6	144014	144244	179830	112187	117607	151141	720296	257218	92093	104820	122635	138009	98726.7	190651	1.11382e+06
CI-20150730-15_10_1	B23-1	B	4	NAD	-1	141578	152100	131501	149265	117852	134976	119693	185614	84528.6	98436.8	97729.7	175500	150934	187610	183982	159419	136062	201000	172941	111406	97223	116075	149206	165957	159063	132812	166110	97709.4	217849	139071	189657	313822	279402	288012	351464	706242	642212	191967	151803	166134	166901	192567	359136	1.32582e+07
CI-20150730-16_10_1	B230	B	4	NAD	0	159986	119737	168469	139593	88998.4	94067	148998	135675	124693	108014	117727	72154.8	141018	178481	163595	113054	112323	183329	195283	142009	91594.5	134485	117327	115540	102431	119075	146814	108579	135714	132031	118838	202306	163292	149271	240443	809085	534054	150945	113051	127096	155053	233011	226026	7.42273e+06
CI-20150730-17_10_1	B231	B	4	NAD	1	127948	103777	110069	127021	115439	77220.6	138929	138321	131587	153715	123596	131637	128356	152893	145143	167917	105828	149191	211377	115628	131729	129908	93409.6	181924	130444	132431	157850	136486	153462	138521	140782	194150	186010	156021	209815	479424	636496	133459	167896	140458	163888	175998	206380	3.99559e+06
CI-20150730-18_10_1	B232	B	4	NAD	2	96896.6	112849	92032.6	100837	52772.2	96098.7	95394.4	107165	80844.4	72488.8	101860	84379.3	91759.8	77504.6	72017.2	89323.3	92450.7	85167.1	100371	79106.1	75111.8	70104.9	75643.1	75172	106793	68388.7	119741	92932.1	75651.8	66923.1	102861	98670	61524.4	61179.7	116262	166936	102534	97843.2	92773.6	113159	133357	102166	86531.4	509250
CI-20150730-19_10_1	B233	B	4	NAD	3	73592.9	94254.5	80020.6	85152.7	95614.8	77387.6	87422.4	126329	47596.5	125419	66447.5	78927.6	65976.6	97613.4	86521.5	104833	65115.3	97206.2	96684.2	115436	93560.7	125605	62426.4	80822	92769.5	102969	117081	104638	83924.1	74074.3	119563	85792.3	127616	74926.2	126907	323001	91638.6	114498	66946.8	89592.1	113306	87932.3	81989.2	737303
CI-20150730-20_10_1	B234	B	4	NAD	4	100189	117402	118763	75078.2	106435	73902.7	83347.2	101302	123701	96791.9	75327.9	94423.9	138661	123532	116488	129408	105609	117741	98834.9	69513.4	73753.3	96484.8	95446.2	63278.1	92663.7	108950	72233.9	80270.3	94258.4	131068	119956	108330	143527	113151	103191	519331	94308.4	133442	125888	117170	86009.7	63333.2	115432	707450
CI-20150730-21_10_1	B54-1	B	4	NAD + Alcohol	-1	144158	111822	117089	81541	130330	111090	128376	131219	132295	119620	126972	113561	80394.1	165545	130791	183656	106553	165129	185062	90303.8	111027	108410	129581	146891	128675	91630.7	106974	75931.2	111797	130942	106624	155293	126784	167378	253095	1.15686e+06	909189	121504	90467.6	133358	111444	128082	130356	1.09293e+06
CI-20150730-22_10_1	B540	B	4	NAD + Alcohol	0	151626	129563	83020.1	109416	135783	148147	89052.6	111072	134169	119696	107095	131162	117742	107345	147262	161026	93904.1	131220	165550	98494.2	89552.9	99516	76304	92117.3	90164.1	97580.3	125464	102804	108552	109318	97987.6	213189	119648	156698	282903	1.15388e+06	924087	102827	100664	162886	128624	120013	111416	1.15508e+06
CI-20150730-23_10_1	B541	B	4	NAD + Alcohol	1	110397	87513.5	101858	95013.5	133725	124978	130719	136853	139178	111299	169323	112982	140707	139438	240232	196924	110351	150655	165446	156864	109944	84828.6	110081	109578	130510	119444	173757	125590	129976	127686	115021	200800	138617	207688	246335	749483	1.63135e+06	182591	100172	114498	188312	99707.8	169244	785457
CI-20150730-24_10_1	B542	B	4	NAD + Alcohol	2	121234	109909	95139.9	71462.5	130410	116198	125114	97001.8	98504.9	118944	96323.9	92891	118136	93484.3	120813	136936	137001	65114.2	113361	118997	111739	93663.3	91765.3	85119.5	92922.9	98010.5	137905	111047	130637	118367	142737	132393	131565	142344	122592	658151	208715	120983	144052	116696	164235	132652	129603	404830
CI-20150730-25_10_1	B543	B	4	NAD + Alcohol	3	85425.9	61443.8	75920.4	109298	76257.4	93603.9	70536.8	91196.4	75229.6	63918.1	73823.1	70170.9	58863.5	95559.5	81856.2	87321.1	91542.6	96325.6	97913	65068.5	64933.2	96614.7	69974.5	97124.2	79416.1	74619	116410	83033.1	72482.3	59894.9	113767	85024.6	89989.4	68993.6	79315.4	191429	64379.7	85105.2	70691.3	74595.9	75227.6	71210.2	87746.4	145032
CI-20150730-26_10_1	B544	B	4	NAD + Alcohol	4	177878	80817.2	126583	83114.4	82963.7	89847.5	122880	94832.3	104945	89612.8	79648.6	95602.1	81822.4	88776.7	94204.9	125164	90375.3	95156.9	100291	67686.8	114284	141730	96378.5	76936.4	116154	89429.2	88580.4	120010	135839	91019.7	85457.8	98750.2	86225.2	104515	178558	422445	156151	112096	111523	114836	103676	114139	105036	338015
CI-20150730-27_10_1	QC3	B	4	QC		95169.9	108412	110451	116703	119608	96675.2	100504	93686.2	142661	120058	80838.1	97685.2	124400	128513	125163	137709	90391.9	163461	127639	91661	135153	105425	128977	129177	102830	101580	98329.1	123699	119883	108480	128772	185836	156522	174404	166575	797619	266467	101279	127041	122884	159616	139946	98970.3	1.10141e+06
CI-20150803-01_10_1	QC1	N	5	QC		105634	129976	117169	110078	103698	75020.7	121232	137000	145938	99724.2	129439	156068	118957	123320	83526.5	121171	127506	109911	145591	126708	109063	115064	113819	69091.4	101791	78530.7	122618	121405	115750	117077	89326.1	213822	116644	123484	137452	750392	227493	118015	113037	86856.2	147892	129728	123667	1.09479e+06
CI-20150803-02_10_1	N51-1	N	5	Vehicle	-1	217246	119773	169721	131416	127775	109760	152315	217867	159913	84764.8	97819.4	135991	150088	190298	191458	167953	174694	178863	216273	114879	139273	149593	147944	122398	106504	68600.7	104638	155118	170272	102878	182747	453448	175730	247057	230284	678580	489501	137435	143597	136267	144523	155889	182425	2.8798e+06
CI-20150803-03_10_1	N510	N	5	Vehicle	0	190059	128269	135000	101888	131820	129220	111175	232508	152088	88083	111086	142378	191653	222344	190444	157827	157478	233385	185133	155924	126688	206879	127877	97457.3	131407	127085	137276	114626	156650	135742	182592	234022	194369	240908	250436	774960	1.05702e+06	142526	154584	144435	187392	191062	170047	1.86553e+06
CI-20150803-04_10_1	N511	N	5	Vehicle	1	93999.4	108426	147858	116586	79875.2	136186	111072	108549	83187	116378	110424	90652.1	127103	128356	144388	119628	84406.2	159788	144184	112707	156630	128321	116354	92943.9	103267	128920	164213	105505	143479	117513	126481	153894	153366	154283	184800	429327	406269	107313	129522	111778	108797	114731	143106	681314
CI-20150803-05_10_1	N512	N	5	Vehicle	2	64022.5	62327.6	69174.1	56367.3	76282.7	80474.4	87333.1	73012	70818.7	75615.4	75741.1	71514.2	76632.5	111696	92703.9	84928.7	82181.8	67379	54694.4	76312.4	74312.2	77179.7	75179.1	66138.9	60149	83383.1	85913.2	98267.2	93240.2	61149.7	92625.1	107675	68940	83315.8	56891.9	168998	65264.2	83413.1	78192	55552.9	106889	74576.9	113688	120336
CI-20150803-06_10_1	N513	N	5	Vehicle	3	67462.4	84639.4	76731.2	99432.1	80077	92660.8	87687.9	81300.6	107760	81307.6	94238.1	66219	95410.9	93447	77090.5	88281.8	91552.3	80587.1	80090.3	73822.1	70614.1	83958.8	77112.5	87288.8	93689.6	113698	70285.8	91926.3	91489.6	93396.4	58191.9	60509.4	62450.9	69288.4	84132.3	250421	98473.9	73802.4	68466.4	78720	89019.8	79228.9	41807.6	96851.7
CI-20150803-07_10_1	N514	N	5	Vehicle	4	89992.6	113348	73464.8	57785.4	105612	87187.8	95346.8	87475.2	102138	90684	107775	118644	91899.6	52506.5	44923.5	74557.1	83743.2	114830	73963	96212.3	77529.1	110144	90300	97948.2	61181.3	76004.1	75365.5	101303	84346	81850.2	78247.3	119957	101133	99231.8	93820.4	410878	113937	102142	86895	128518	93623.6	118005	93933	186065
CI-20150803-08_10_1	N22-1	N	5	Alcohol	-1	87889.9	137442	124805	106844	84316	108673	153301	253723	121384	106595	104507	153767	133459	244438	245030	210511	145617	300429	189301	141773	91590.8	145289	108178	125029	95193.1	102948	170323	134274	151468	112888	133944	284453	215093	208121	205396	869603	1.15119e+06	126125	150703	195332	140605	174265	183150	1.19856e+06
CI-20150803-09_10_1	N220	N	5	Alcohol	0	125301	94246.9	132977	159873	155596	95321.6	94551.3	186686	119614	128218	145012	138610	163051	200171	159635	142740	124911	229629	261477	126805	106084	95811.3	125084	105450	104813	115730	116373	107913	163674	133276	90424.6	194883	158954	177632	204486	1.00541e+06	782613	151881	157601	105229	172613	107960	142488	644981
CI-20150803-10_10_1	N221	N	5	Alcohol	1	120930	118294	101519	64535.2	72045.9	90222.4	114564	99300.5	127589	67818.2	90435.2	109984	93477	94671.9	85841.8	128504	110755	66903.8	94629.7	101129	87923.1	105826	120812	116659	118418	86968.9	108368	97171	110747	96897.4	113346	116108	103266	97658.1	114641	393179	141667	96342.6	124619	140407	119870	93812.6	106663	207165
CI-20150803-11_10_1	N222	N	5	Alcohol	2	86233	99603.1	64353.3	68856.7	90026.5	76528.7	71132.9	92471.4	92187	68207.7	72252.1	80734.5	83006.2	62516.1	95581.7	58908.9	82274.9	114044	71110.7	47453.6	81409.6	59121.7	84138.7	90875.5	78327.8	82820.3	75001.2	88328.5	77666.1	82337.5	73780	105372	79185.8	57741.8	90851.5	164963	77320.2	66917.8	74332.6	92041.2	75698.8	57739.2	83612.1	105613
CI-20150803-12_10_1	N223	N	5	Alcohol	3	88621.1	86860.5	76325.4	84192.9	108696	65657.8	99482.5	90493.6	84200.6	59160.6	67654.2	96601.7	91364.9	74015	126536	85298.3	122328	92852.1	72617.5	89522.7	90868.1	117360	83417.7	81908.2	82027	93841	109331	81419	109922	105528	85132.4	102354	67764.7	87979.6	124753	149092	128074	118202	109594	85340.6	79637.8	79325.1	83432.5	97069.6
CI-20150803-13_10_1	N224	N	5	Alcohol	4	89457.2	64979.6	61686.4	103676	91703.1	61134.9	64102.8	85682.8	77778.8	55594.4	90125.4	66065.4	56625.2	69482	70464.6	73307.2	66282.5	89507.9	62355.9	66191	70117.8	66834.8	67754.6	68266.6	78424.1	61765	70065.5	86890.7	44194.7	66469.7	66866.4	66755	94703.8	91516.5	89101.3	162290	59601.7	84180.5	63109.5	85353.2	76513.1	60995.1	62889.8	69868.5
CI-20150803-14_10_1	QC2	N	5	QC		100234	117296	93112.8	117712	122165	91578.4	128500	137076	84489.5	104264	106069	105580	113091	143592	151871	140604	84312.1	141700	144429	133719	84656.3	112868	122434	103395	113019	70188.9	121710	106439	145021	153215	90985	141859	92633.1	123248	153418	750290	328205	120685	133593	112627	130357	146914	124845	1.15904e+06
CI-20150803-15_10_1	N43-1	N	5	NAD	-1	93484.7	103537	100257	65514.9	97782.7	105326	86892.4	104781	95981.4	72207.2	128780	94028.3	98800.7	84752.3	110800	170209	100327	95402.2	96487.2	83863	92424.6	111050	132088	99390.5	119042	109520	104549	126006	144126	127244	99535.3	147011	120843	152716	102535	407867	119718	101830	130847	127787	120194	111854	144847	327222
CI-20150803-16_10_1	N430	N	5	NAD	0	68497.7	75646.3	78852.6	67047.2	81533.1	62329.4	102046	116400	94903.8	71611.2	84947.8	98527.8	78295.1	65999	96776.3	114561	86139.8	101315	67574.1	105474	84984.4	98847.9	79724.5	114001	111264	78890.7	73599.2	74169.2	82876.5	83984.2	102240	85656.1	88542.7	98124.4	84349.9	330822	79408.3	108055	71745.3	73624.9	86516.4	86618.8	66594.9	158118
CI-20150803-17_10_1	N431	N	5	NAD	1	117719	93003.2	116888	62625.8	90754.5	88492.6	106108	82360.4	80136.8	103138	91742.9	89622.1	87700.5	147409	144759	102370	131021	131988	134107	96276.3	102837	90709.5	123204	117499	104808	70369	101812	107117	133838	118479	157490	169715	151686	155540	148636	931035	406531	111370	89156	106479	152848	74173.4	100778	407570
CI-20150803-18_10_1	N432	N	5	NAD	2	86384.8	88588.4	98955	75923.2	71354.8	64295	94057.8	73649.4	80709	72666.3	88742.7	106058	111145	92110.2	68912.6	78209.5	103388	97590.8	69259.8	81250.2	82560.4	79308.9	62661	83395.3	89514.8	77048.4	100449	97325	115907	107503	88082.9	94544.4	85916.5	125401	80950.9	298739	96036	100730	84434.1	76087.7	108785	85273.3	95090.1	150263
CI-20150803-19_10_1	N433	N	5	NAD	3	78198.8	78033.7	62672	93451.2	61519.5	87580.2	69109.2	98278	98499.4	93969.4	85079.8	97085.6	104328	94777.4	77472.4	86997.7	86270.9	118022	70490.6	102144	88653.2	82939.8	86402.2	110374	89804.1	73369	86427.5	109674	87093.1	124613	107691	77297	66779.9	69910.9	83645	328874	110694	55397	64278.9	64062	92335.4	82860.3	68360.5	117049
CI-20150803-20_10_1	N434	N	5	NAD	4	109901	118408	110507	84660	149460	85927.7	111746	152313	93668.8	94584.9	119378	134824	95801	167347	154505	87808	118450	114049	126337	135655	65301	82707.5	83865.3	102932	107596	117661	89715.6	119008	113726	137140	142902	103652	96134.3	124024	129808	929522	186894	85197.6	126786	102435	136287	114722	99338.5	266455
CI-20150803-21_10_1	N34-1	N	5	NAD + Alcohol	-1	100317	122272	111018	114602	125083	101366	112923	210103	120928	130879	94661.1	129746	163340	166130	189262	110172	110767	188911	187968	171603	144988	110572	155132	136148	129637	127582	94037.8	96797.1	121495	133003	151198	276615	175014	281065	184515	573447	840511	82104.2	142751	139896	137797	157219	172561	2.84985e+06
CI-20150803-22_10_1	N340	N	5	NAD + Alcohol	0	91800.2	92962.6	116189	141796	101582	123969	108245	136571	123819	101090	101555	96851.6	178735	189758	208558	211696	185222	190717	144643	101145	123265	86909.2	116144	118354	109042	121511	88458.2	152604	131409	132521	114319	223271	150441	249318	212386	739577	1.2634e+06	156540	98918.3	155079	187492	150239	135967	1.56735e+06
CI-20150803-23_10_1	N341	N	5	NAD + Alcohol	1	126735	85798.5	95463.5	63791.7	84491.2	109848	89576.4	77641.5	63162.8	73002.4	86439.2	107109	93270.5	123341	78092.5	123479	108138	135683	158138	115248	76150.2	95176.5	126586	100439	106731	98598	98573.5	124932	112338	97285.5	103039	115404	91589.1	136434	76087.7	515545	166385	76028	117876	120876	78386.9	109506	87449.5	400576
CI-20150803-24_10_1	N342	N	5	NAD + Alcohol	2	79678.7	59585.1	80759.8	82093.4	73033.9	98189.8	73197.9	102480	79499	69236.5	80179.3	75748.8	115917	49507.1	78740.5	90170.9	59153.9	64046	102360	63939.2	63355.6	84796.4	71611.7	93464.8	99839.3	82934.4	88330	62876.2	101180	70969.2	69814.5	75962.5	65660	74037.2	81438.4	233019	75066.3	67540.5	59468.1	64977.7	69578.8	62813.2	50808.9	98275.8
CI-20150803-25_10_1	N343	N	5	NAD + Alcohol	3	90228.3	81384.5	71971.2	107811	64655.7	72894.2	92819.3	85225	99541.1	97716.1	89680	73600.1	77323.3	72883.9	76770.6	109430	79224.6	102043	70653.5	98034.5	70381.8	72915.2	103644	97542.9	81554.2	123578	87479	67097.4	87164.6	72236.3	72066.6	109207	66397.8	82311.1	85861.7	226105	101230	80174.2	95853.7	100500	85485.8	128677	62720.1	113680
CI-20150803-26_10_1	N344	N	5	NAD + Alcohol	4	70597.8	99454.6	85490.7	121507	117822	93389.6	74108.8	82870.5	99811.4	88407.9	76004.2	77458.3	64380.5	103514	115660	86737.6	106350	112841	111414	75402.7	84042.9	110368	95886.1	66671.2	99507.3	100304	115372	78192.9	113371	123039	112090	112738	105034	81059	85916.1	223292	74967.3	109582	63185.2	87025	85189.8	106616	86606	120277
CI-20150803-27_10_1	QC3	N	5	QC		124201	108261	107166	90252	109104	107496	103881	110558	125545	128519	127246	134634	102213	163993	104693	120579	131330	128445	137984	115141	91505.4	125326	86851.9	77916.1	111390	122347	117534	141235	95628.8	107577	126782	162407	110262	138583	158989	757510	277298	101851	82425.8	93040.8	144348	163025	155935	1.08236e+06
CI-20150804-01_10_1	QC1	L	6	QC		104932	109803	110274	120291	100219	115965	90306.4	140470	125690	60653.1	74143	109143	105637	108671	130984	96478.4	120175	105739	95394.2	101333	97767.4	126425	73790.1	117548	109963	97298.3	119544	152654	115563	123676	94964.3	187806	101287	201442	151614	786392	233753	122501	117661	90557.3	130523	132780	172264	1.06994e+06
CI-20150804-02_10_1	L51-1	L	6	Vehicle	-1	163469	135519	135032	126927	147619	163365	113645	143310	135216	133480	128961	146997	106984	155140	124616	144123	145608	159314	197118	112115	127471	157079	125617	125373	119940	177138	131601	129520	178302	171147	166311	303728	227254	185028	264252	632651	500686	199060	149919	152275	339315	216171	240555	5.93701e+06
CI-20150804-03_10_1	L510	L	6	Vehicle	0	130651	103898	99008.1	98125.8	98415.7	97168.7	100786	100239	113741	138907	106470	129054	127504	140538	123191	154107	96953.4	140954	141481	153515	139796	122269	115338	88363.5	118033	106516	122249	154820	96281.7	127273	148538	208409	161755	168357	204084	946591	385345	152694	140364	154196	150452	171354	263755	4.72801e+06
CI-20150804-04_10_1	L511	L	6	Vehicle	1	74650.3	63354.2	94966.6	73942.2	62669.8	58262.5	71388.1	86075.3	80450.5	89030.4	72915.4	90863.8	85341	82846.2	70133.2	62853.9	69717.7	107562	85304.9	91219.6	67760.7	75664.8	85727.2	79312.4	79793.1	56195.8	94080	70995.4	85914.6	60207.1	100532	113710	103352	91327.8	104906	242487	90080	74735.9	79418.5	86736.1	98776.1	110186	110678	807663
CI-20150804-05_10_1	L512	L	6	Vehicle	2	133342	108143	56769.4	103846	81574.7	83099.2	86822	74730.4	80696.3	63511.9	90956.6	133849	65581.9	117369	92753.6	91269.6	74304.4	125369	105443	116558	95178.9	90439.4	108726	112051	118042	103037	100767	101153	80623.9	93064.7	103714	87585.1	70340.1	137496	71222.5	168217	103966	98102	51796.9	81510.7	101486	109242	116625	432826
CI-20150804-06_10_1	L513	L	6	Vehicle	3	78785.3	107869	83198.4	98728.2	73784.4	123460	71405.3	76646.2	136732	91512.9	71317.1	51227.4	131546	86161.6	107006	119132	60585.8	73560.7	87074.6	73002.9	68436.1	78101.4	77722	78323.5	77468.7	64840.9	100136	65718.2	94708.1	85457.5	78493.9	109253	86413.5	103742	94783.7	176732	76354.7	113877	97810.2	80218.9	83427.7	107847	111627	376908
CI-20150804-07_10_1	L514	L	6	Vehicle	4	115883	83601.3	87238.6	70690.9	63951.5	100724	110693	77150.8	116483	73351.5	84271.7	73132.7	83722.3	71392.3	62747.9	90817.4	117206	88649.5	79523.3	87550.6	98302	67335.3	106263	105263	81481.5	85860.1	98838.9	64699.2	85052.5	91358.7	76709.2	73337.3	94591.3	78514.8	66775.5	273859	82335.3	111107	66287.3	72783.2	86171.6	82349.9	86851.3	463475
CI-20150804-08_10_1	L22-1	L	6	Alcohol	-1	221938	162913	92403.8	116799	146363	131295	129865	123283	150831	85256.7	135140	115965	173162	161181	171946	190030	129289	171370	161994	130573	135012	150059	95891.1	101301	82840.3	122815	119509	121995	138648	109376	136812	187900	166333	178612	212965	1.04145e+06	634490	155274	171311	247511	123030	141598	158183	3.45651e+06
CI-20150804-09_10_1	L220	L	6	Alcohol	0	177557	102904	125864	142587	112431	132254	124580	97886.9	145160	127622	110949	102386	127257	129440	93687.7	118645	112965	117522	155741	106910	110149	129995	134883	107921	86883.4	110064	122521	101942	81706.4	100553	121135	155746	160181	127983	177373	1.13134e+06	498211	154730	110622	162645	157200	204291	182275	1.79484e+06
CI-20150804-10_10_1	L221	L	6	Alcohol	1	70346.7	72812.3	95118.8	115320	90556.6	102336	90338.8	73392.6	105655	97446.4	70532.9	83775.3	73193	82750	86242	64622.7	68204	93387.4	91131.8	109609	88606.2	94456.5	86147.5	58709.9	90906.8	62916.3	79013.4	84244.3	76728.6	79662.4	99713.6	84441.1	105478	72079.7	89802.7	235778	71144.5	77925.3	97455.5	74915	71293.7	48614.5	80466.4	308241
CI-20150804-11_10_1	L222	L	6	Alcohol	2	71075.9	93003.8	62318.2	73582	67244.5	82517.3	95286.1	86034.3	73704.2	72042.7	76071.2	71265.6	56282.3	81799.8	75364.5	92260.2	69094	90625	64496	92902.3	121325	109104	77430	64976.5	58026.3	67272.4	69848.4	69238.8	89071.5	77003.4	76374.3	75600.3	71464.6	76008.3	86499.5	301939	89247.6	68194	99912.9	57520.7	102419	86971	63970.2	312802
CI-20150804-12_10_1	L223	L	6	Alcohol	3	85092.5	111648	100546	83873.7	95709.8	91755	90953.6	116412	114518	107047	91173	102510	83745.5	97725.6	110340	88749.2	115583	117366	81342	103727	109731	102930	97929.6	119025	111270	108280	96894.3	92253.3	79541.8	124432	118283	108386	109113	111036	125607	799554	109968	125339	95105.2	111771	112836	111771	120056	973738
CI-20150804-13_10_1	L224	L	6	Alcohol	4	125062	110998	75815.6	66332	65684.5	74571.8	80406.4	76420.3	119153	117883	88429.6	97606.1	99134.3	125742	106664	83538.7	74954.1	91342.6	93227.6	83324.8	88014.8	79345.2	134682	81859.8	127666	117074	112484	113379	125679	88850.5	119971	112785	107799	125552	104286	573877	117427	101571	83691	80120.8	93190.2	120769	102167	958605
CI-20150804-14_10_1	QC2	L	6	QC		112499	80138.5	103164	91444	75594.3	84511.8	75337.3	104376	109974	92337.9	109107	113889	92982.7	86827	157943	70656.8	101758	152105	122234	106331	95151.9	89913.5	102775	97443	85697.4	112888	125041	94352.8	76858.6	104515	56213.9	163134	129656	147447	155408	748260	234449	99941.9	100648	130525	174248	137624	138318	1.11906e+06
CI-20150804-15_10_1	L43-1	L	6	NAD	-1	249596	118545	141062	101209	115357	113538	128552	143289	84069.5	114770	100606	154624	125369	186875	159597	164660	178332	226995	227643	125378	102305	157952	115393	99769.7	111426	145942	136610	118169	151635	152660	127909	189769	141630	170974	257676	478367	1.06863e+06	128568	231223	165036	170578	160821	241002	3.14031e+06
CI-20150804-16_10_1	L430	L	6	NAD	0	248906	175184	118269	132766	86807.9	123547	123193	158125	116337	155252	125108	95298.2	147078	186481	202835	154119	142399	186249	250690	140485	123061	150275	148203	144820	110217	132816	162625	134664	145878	140207	135060	165355	200495	193685	245216	662064	2.16512e+06	194733	87828.6	161722	218804	196368	205956	2.73024e+06
CI-20150804-17_10_1	L431	L	6	NAD	1	133609	108689	100570	110652	115858	86535.1	111231	75942.5	71660.5	99793.6	49702.7	100434	89956	115183	111866	184155	116736	139892	88345	100188	106486	82350.6	107814	82985.1	85816.8	100770	88491.8	86714.4	105589	118384	100810	140994	112146	92523.7	136866	458263	181687	88863.8	100309	137799	96472.7	93385.1	127069	687963
CI-20150804-18_10_1	L432	L	6	NAD	2	75779.2	80372.2	62670.7	105027	88410.7	63822	74652.5	91004.7	68410.9	112902	66545.8	89837.9	86178.1	100069	70925.9	64088.8	92635.2	69579.3	67245.9	81736.6	75258.3	88934.4	99785.7	94903.7	94790.7	88892.1	68115.2	73852.3	65649.7	113816	93850.6	92896.3	78024.1	81573	78790.1	221730	85089.8	72336.5	77085.1	78649.9	84094.7	105095	82559.8	342087
CI-20150804-19_10_1	L433	L	6	NAD	3	111486	68949.5	77081.7	87793.6	79943	88628.5	116844	71754.9	90859.2	86995.2	109938	76362.5	84380.6	96899.4	68187	98515.2	111513	103191	128719	114940	84357.5	105451	117483	101393	95756.4	102290	118001	92512.3	79819.9	92943.2	104331	108737	106427	134987	129852	185812	98457.5	86171	80824	73629.6	98519.8	82142.3	104269	280964
CI-20150804-20_10_1	L434	L	6	NAD	4	135305	112272	79745.5	91266.6	87105	94508.4	72044.4	106937	62176.7	78928.8	70831.4	110031	68795.2	105196	85134.6	113158	82562.3	71507.6	76008.1	111075	99384.9	74020.1	108814	94599.5	59316.3	89500.1	92876.6	83707.2	92993.2	97937.4	89214.7	100311	105305	87538.2	102870	198114	88841.8	73590.8	94068.9	72048.1	104020	80409	84690.3	304907
CI-20150804-21_10_1	L34-1	L	6	NAD + Alcohol	-1	171142	133602	104846	96269.1	117789	82082.4	130432	111447	89939.2	110904	87966.4	112176	154383	203386	176461	128814	114360	129821	170944	124586	81462.1	164506	91497.4	119461	112955	90336.9	120619	100920	118013	120746	131793	183043	181315	212246	180474	883293	418901	121927	158565	288457	169023	129577	165135	1.17442e+06
CI-20150804-22_10_1	L340	L	6	NAD + Alcohol	0	135105	96442.7	84744	113996	91097.5	89558.4	75357	88981	86323.3	93218.5	79240.8	58527.1	116852	94176.7	143958	120803	116400	114702	95650.3	106765	126207	79991.8	122314	162537	87586.1	81378.1	97392.9	83321.9	130961	139690	130793	149018	141482	141739	128708	1.04369e+06	206220	107760	110325	119707	109552	140433	178071	677696
CI-20150804-23_10_1	L341	L	6	NAD + Alcohol	1	118605	97621.5	102035	78673.9	106817	88465.1	126708	118072	96741.1	87341.2	113709	153520	91237.4	169838	142055	112590	124302	83864.2	85545	129090	115460	73719	80338.4	68408.9	134816	90566.6	95233	125095	108349	100780	119791	120290	110905	157679	155788	619396	180497	134517	81107.2	114989	110287	122683	82618.9	309107
CI-20150804-24_10_1	L342	L	6	NAD + Alcohol	2	55605.6	100512	56655.2	70085.5	105024	79207.5	86537.9	82200.2	70884.4	72313.7	74893.1	88687.9	74878	75679.5	71756.5	69344.1	69424.3	85921.4	81686.7	94427	80933.3	78381.8	95961.7	93117.2	49128.5	74458.4	93776.6	93782.8	73142.4	85533.9	82673.1	88328.3	74899.9	119391	86650.6	325121	111819	75630	62878.6	84372.5	89446.8	103173	75432.4	102601
CI-20150804-25_10_1	L343	L	6	NAD + Alcohol	3	73066	57388.5	68203.4	68426.5	74596	62881.1	50727.6	73533.4	84129.9	82409.4	84872.8	131894	90425.5	82572.3	57441.5	91133.3	77557.7	68337.8	98627.1	51285.5	73293.8	67020.7	77345.6	115405	49980.6	74767.2	70974.6	83588.2	99372	97549.3	69853.9	51801.2	86724.3	88516.3	79001.7	345350	85699.9	83288	75048.8	73586.2	75695.1	65878.2	65170.1	123257
CI-20150804-26_10_1	L344	L	6	NAD + Alcohol	4	83617.9	61237.9	73071	103422	82521.4	53440.9	64481.8	52131.3	75319	80444.3	92393.1	77895.1	92670	86595.6	75252	86225.4	67646.7	69226.9	58330.1	72183	57999.6	68995.5	73370.3	86968.9	67387.3	50995.6	82654.7	57992.8	68823.8	67701.3	63403.9	58662.5	70464.5	73733.6	59214.2	150467	112337	62618.5	82406.8	82074.2	95735.8	91803.7	53055.6	103343
CI-20150804-27_10_1	QC3	L	6	QC		89982.9	87099.5	111497	126587	86658.5	139361	83316.2	90961.1	75945.3	115375	77450.8	134313	137902	130786	93981.7	127792	133067	133835	109548	78036.6	123836	116693	117226	81810.8	123792	108364	105796	116184	149248	101254	168778	228400	142783	124188	118219	700444	246384	83214	125281	161882	101522	155496	128203	1.13185e+06
CI-20150805-01_10_1	QC1	D	7	QC		132847	78313.2	99695.3	106716	115322	130330	75146.4	130301	118600	104596	115420	108606	105463	111005	120737	111559	73213.5	115521	126045	116710	123041	149738	91417.9	134906	77099	106637	85977.5	118059	133736	120164	137378	246109	138509	136057	181632	757827	250527	133135	124654	148450	140252	122859	104809	1.13343e+06
CI-20150805-02_10_1	D41-1	D	7	Vehicle	-1	122912	106123	110381	88547.8	125899	88205.5	106315	208303	114101	117461	131153	141970	171802	206319	197025	157732	142322	268702	213181	179496	150470	117797	121599	119303	110615	152427	131953	116455	182299	174610	183005	291370	145335	207719	241984	543139	500850	148941	197241	213928	165221	186915	198467	1.87387e+06
CI-20150805-03_10_1	D410	D	7	Vehicle	0	154070	68313.6	111764	134951	117818	101736	111876	162718	126203	113612	76254.5	130323	148665	172375	163753	108761	154808	278697	254652	157058	129920	115498	91976.1	107878	120836	103294	149776	115021	145217	175085	189001	284850	132700	234624	204355	513586	465037	131476	141286	149399	181414	129745	166011	1.81678e+06
CI-20150805-04_10_1	D411	D	7	Vehicle	1	145313	115014	103635	139265	128634	147454	120053	137136	131045	124541	116235	112051	138848	181139	133983	149122	106486	224370	254764	111862	116470	80854.9	128241	105765	91739.2	117451	112832	104349	105918	148362	120629	235682	208654	178368	175066	384459	772844	144894	138037	168579	161962	143807	219715	1.04232e+06
CI-20150805-05_10_1	D412	D	7	Vehicle	2	89530.4	98114.7	104310	116668	103083	94721	93015.1	96946.1	98405.6	115281	99631.7	85042	96242.9	89296.5	74179.9	93585	137236	89543.9	103713	94479.7	99030.3	115848	85749.6	87767.7	97674.7	89833.5	99883.4	109557	132384	110542	81534.8	105807	108911	111215	133866	267778	86036.9	137173	79381.4	79302	131494	80274.9	104088	286335
CI-20150805-06_10_1	D413	D	7	Vehicle	3	126426	84352.4	67480.3	98198.1	92024.5	88974.4	68164.2	114476	79368	86171.5	70556.3	90210.2	91250.1	69930.6	122449	109659	74598.2	117100	73148.3	88302.9	83468.4	98255.3	88685.4	81841.7	72345.7	97806.8	69452.1	66769.2	58843.5	88890.8	77351.1	106739	79761.4	94989.4	70520.5	147877	80229.3	108830	76879	93358	77589	80076.5	70695.4	144557
CI-20150805-07_10_1	D414	D	7	Vehicle	4	98660.8	140678	111040	105272	88736.8	93100.6	104062	130050	64936.2	76039.1	59203.2	110029	87939.2	101833	106873	100189	83035.1	88846.4	135021	64685.2	65819.9	88642.9	98284.2	118322	104654	84320.3	72114.6	110349	108789	90286.8	70914.5	99064.7	117928	91809.8	97092.4	179794	113959	153914	89966.3	96715.6	82383.7	102713	96484.8	141230
CI-20150805-08_10_1	D52-1	D	7	Alcohol	-1	149426	97668	92623.4	93039.5	92613	64095.8	103420	159522	131518	125134	106493	136417	130942	241163	173879	155252	102672	248529	201803	133691	155539	135408	110871	127026	147115	101034	127130	136706	178160	138517	143424	258814	160327	253299	116559	575354	663141	189373	149061	114063	145348	177165	170844	516733
CI-20150805-09_10_1	D520	D	7	Alcohol	0	121842	102546	128743	99956	95796.5	109373	84901.2	165799	98574.9	124562	116612	109889	146158	217117	192099	134754	111682	246113	158034	93716.5	127557	140063	92351.2	93908.7	117836	103041	112772	90218	172049	101043	127572	145007	165563	184287	171589	826791	543444	125063	129244	128965	150007	178556	122631	466406
CI-20150805-10_10_1	D521	D	7	Alcohol	1	133959	135688	106587	97140.7	100658	105065	124979	94652.1	135038	120901	108451	131202	147599	191797	169984	157113	155489	234977	204344	148501	124220	77389.6	134390	125715	99721	98851.1	198604	122140	141384	160177	123133	184875	173291	209731	140895	432711	609256	113791	176092	151852	143965	131964	116824	358736
CI-20150805-11_10_1	D522	D	7	Alcohol	2	108606	65772.4	92729.5	86511.3	73761.5	77488.6	82060.5	94325.6	76295.7	63190	74389.6	81296.1	86240.5	105307	66209.3	90154.9	99015.8	52022.3	90035.3	87626.4	72663.2	71033.5	90726.4	78670.4	84141.8	62929.9	75810.7	90251.9	86650.5	76325.1	93976	75474.4	103879	65279.5	107759	162698	86625.8	84324.9	102923	70489.4	91935.2	75201.2	84935.6	93588.8
CI-20150805-12_10_1	D523	D	7	Alcohol	3	87723.2	104619	90432.7	99200.4	93929.8	119377	129548	80918.6	82963.9	99544.5	97646.7	108793	75358	108561	113210	136804	71384.1	70334.5	104001	138886	94385.7	105080	99426.2	104985	90857.9	128767	100709	106403	64902.3	100732	108592	112884	76551.6	68379.4	100465	110281	102896	101299	81590.7	82374.6	141781	110024	100786	125249
CI-20150805-13_10_1	D524	D	7	Alcohol	4	107624	65015.9	101711	70624.3	84013.1	95235.9	126388	105911	126641	106070	107654	110027	126637	101333	128933	97476.4	152765	112491	116051	148893	142319	174022	140036	126425	83880.7	107581	96280.4	109564	108587	91101.7	93392.5	129847	76430.8	96952.7	97836.3	145873	95264.2	82151.2	133615	93642.7	141312	124064	126776	126117
CI-20150805-14_10_1	QC2	D	7	QC		79554.9	91130.7	80593	105709	64288.2	107971	90956.6	89288.5	74843.9	133166	99828.4	87424.6	92879.3	170141	150832	177949	119288	149628	114732	140234	81452.1	101210	122025	128734	93842.5	89259.8	98821.2	96173	67472.7	93685.1	132013	142972	126046	116166	180382	724404	305269	95631.5	83369.6	135622	160610	106232	134349	1.0806e+06
CI-20150805-15_10_1	D13-1	D	7	NAD	-1	120811	118919	161693	102948	114237	109500	104848	122516	97435	111816	94021.7	135118	149161	161753	150351	137348	136952	132111	159875	112842	114638	159015	99442.6	143765	164732	137760	99316.3	143948	138734	147243	198864	293414	166947	147398	234220	739634	366621	154558	134413	115046	116612	140692	175044	2.19067e+06
CI-20150805-16_10_1	D130	D	7	NAD	0	82055.1	84014.6	96551.4	123528	92595.3	116784	105120	142637	118855	87561.4	140319	144342	131957	213529	124161	131505	130999	135461	133302	95149.5	105281	191136	108635	109510	103419	108443	103195	111294	150162	138220	119085	207278	160528	153471	158540	1.24803e+06	519821	124216	133055	105653	135237	153338	150823	1.49501e+06
CI-20150805-17_10_1	D131	D	7	NAD	1	131164	133483	114272	101743	124851	99650.3	161492	122254	93229.2	124346	102418	133604	151933	149947	124080	145955	96118.2	128974	183953	142410	161361	145269	121167	95445.2	148207	102640	124282	129120	123951	139112	143142	171644	182817	110125	154064	780267	493726	136762	122116	89832.4	108384	134506	167646	937025
CI-20150805-18_10_1	D132	D	7	NAD	2	58704.5	55217.6	68697.5	74944.4	75918.3	64476.8	50440.1	92257.9	55680.7	56796	74362.3	65255	60704.5	76492.7	64763.7	97911.9	61705.9	71308.8	72095.7	60895.1	108587	103977	90763.8	66910	64951	107208	76967.4	89759.2	67657.6	65305.6	60808.5	83776.1	72216	91076.3	59065.6	267573	92976.7	70464	53471.9	84592.8	71084.2	81417.5	77363.4	213050
CI-20150805-19_10_1	D133	D	7	NAD	3	86390.6	80389.2	90141.1	82609.9	98830.5	65743.1	66180.8	68995	81061.8	94110	95464.4	76460.4	107436	116787	104374	107300	78110.1	88413.4	86452.4	78949.3	63453.5	50647.8	76168.1	101664	69844.7	83537.7	88605	105334	91634	84518.4	74740.5	91950.5	122278	106914	100045	368843	78661.3	83959.4	102071	111659	104848	96310.9	84860.7	233367
CI-20150805-20_10_1	D134	D	7	NAD	4	61459	106809	69406.5	105734	78354.1	76696.9	82859	87202.2	67401.7	72648.5	60899.1	82652.1	70459.8	79794.2	82266.3	81896.8	52524.3	91424.3	111767	89743.8	86328.6	77142.1	70171.2	104649	86223.4	47849.6	70627.8	64254.5	70889.8	84514.5	63036.7	67004.4	104303	66948	88313.2	210054	98463.4	89887.1	94166.9	75095.1	84017.1	79609.7	56605.7	139367
CI-20150805-21_10_1	D24-1	D	7	NAD + Alcohol	-1	114386	140101	127102	100973	89827.6	86796.2	126142	176666	142832	173745	118232	103446	139521	202260	143003	186487	155878	185928	193017	154474	101569	103684	81121	160671	111139	165027	111288	155398	163782	151401	164920	236411	200374	364412	257502	534436	282997	132781	132238	145304	181449	166467	191372	2.09631e+06
CI-20150805-22_10_1	D240	D	7	NAD + Alcohol	0	104382	147067	134577	154813	138519	129890	111749	181302	104229	158338	165859	143835	164106	201624	214419	212674	156204	183013	162463	177987	143307	149374	141683	149641	167598	99753.2	155572	116375	199216	141126	209856	175219	222723	284240	215983	1.06016e+06	392679	166365	151899	105401	197530	206167	196005	1.42588e+06
CI-20150805-23_10_1	D241	D	7	NAD + Alcohol	1	90937.1	87490.2	72902	90428.4	102456	75675.6	96983.7	74863.1	88269.3	115703	67256.1	64746.9	104274	111888	119603	101605	110063	108082	91623.8	72618.4	136293	88035.3	75772.1	103611	59414.3	84194.9	97975.6	68430.1	85757.8	71613.7	87530.3	118449	93209.9	102483	104497	300676	126978	101970	83514.5	85971.7	91806.7	73448.9	107258	263170
CI-20150805-24_10_1	D242	D	7	NAD + Alcohol	2	74238.9	76220.5	99607.5	110105	77691.8	107713	104900	67826.2	73394.6	109786	94460.3	76625.2	96025.5	100605	66886.9	70936.9	70864.4	65210	71355	58909.3	92373.3	83982.7	85368.5	100796	112845	107875	90451.2	105119	79605.9	66290.5	85012	74882.5	96370.2	118016	96132.7	171339	56734.6	69525.3	101505	87424.5	102903	92224.8	88371	172676
CI-20150805-25_10_1	D243	D	7	NAD + Alcohol	3	103866	78974.1	68957.2	69870.1	92016.9	84807.5	87467.3	89597.1	69771.6	78223.2	83127.9	80307.2	87818.7	85667.4	130069	84922.4	77992	87640.2	68044.7	94358	69765.4	66438.3	72591.9	82113.2	82974.8	72560.6	55459.1	63077.1	100204	71238.5	97215.5	74378.4	87845.6	61084.9	83338.6	171400	72326.8	69645.9	132560	79309	95019.2	75392.8	50871.5	158101
CI-20150805-26_10_1	D244	D	7	NAD + Alcohol	4	91141.1	62810	108282	113475	100020	82247.7	89700.6	80869.3	85188.8	59391	81921.6	98725.2	118004	109284	85911.5	109141	116068	134302	96773.1	106664	118469	118024	141855	107791	87356.7	108037	149062	65557.4	98654.8	85366.3	91308.7	133406	96928.1	118233	59286.8	314869	88632.8	102390	100886	127241	107516	97399.2	82704.8	301449
CI-20150805-27_10_1	QC3	D	7	QC		95309.6	100358	100017	101468	81532.9	89752.9	124533	154028	126939	98960.5	139122	113027	120126	146233	105109	137039	104319	135689	119729	102472	105039	133266	149242	125766	100466	110489	121105	74674.8	115165	137154	84934.6	169202	122281	123981	185001	709510	274462	137387	106826	127611	157869	119747	103357	1.06475e+06
CI-20150806-01_10_1	QC1	J	8	QC		99784.6	98225.2	77196.6	88994.4	102019	93148.2	100614	95453.8	89808.8	91272.1	128490	119400	103269	141705	140789	146017	101478	123811	136842	104093	136806	111038	95011.5	119157	109706	90197.5	109177	115428	103762	89138.9	113858	152228	124509	122804	134411	742315	250984	113109	129289	107286	121615	120655	147378	1.06699e+06
		J	8	Vehicle	-1
		J	8	Vehicle	0
		J	8	Vehicle	1
		J	8	Vehicle	2
		J	8	Vehicle	3
		J	8	Vehicle	4
CI-20150806-02_10_1	J42-1	J	8	Alcohol	-1	157974	122666	136525	138626	177563	150022	135525	181104	171644	141648	124253	169050	278326	315183	238646	207189	161476	228576	182285	150755	124601	136854	156652	162137	130815	179036	153242	145828	186032	137921	153475	144393	211911	261159	277887	2.17445e+06	1.62433e+06	135226	180330	311296	250877	183318	195113	2.27279e+06
CI-20150806-03_10_1	J420	J	8	Alcohol	0	137688	140754	159824	95012.9	120068	126739	109871	201405	162397	116145	118928	135043	267562	279581	303524	213876	199375	159521	141436	160868	135195	143109	124294	75143.8	136401	148049	161436	123000	165110	156848	192712	137028	153024	220284	330264	2.16596e+06	1.69831e+06	177645	147687	260272	220272	230740	214294	2.2433e+06
CI-20150806-04_10_1	J421	J	8	Alcohol	1	136846	102842	108063	93173.2	119184	109985	120823	91762	113996	99213.9	124770	121471	117043	144356	142834	164607	160874	134957	141286	122431	113337	147342	90885.6	115591	155724	129185	163248	84968	109648	128000	85975.6	103603	142165	136446	167286	1.5545e+06	676478	96306.8	134725	89119.4	119724	156399	95982.9	658970
CI-20150806-05_10_1	J422	J	8	Alcohol	2	142428	88622.8	94971.7	89064.2	73985.5	82582.1	74059.2	103057	79923.9	67532.5	87274.6	85033.6	83877.5	100625	71953.3	103301	78782.4	89983.6	98179.1	69709.7	75165.7	80382	78544.8	70923.9	64452.7	71736.1	77567.6	83165.2	79942.8	69297	94339.3	104446	79384.3	65219.2	96569.2	297480	95318.4	84477.9	70447.1	84341.4	66658.2	60532.3	103996	109956
CI-20150806-06_10_1	J423	J	8	Alcohol	3	49990.2	68386.4	72662.8	70510.3	90970.7	89324.8	92694.2	78387.4	73315.9	69395.5	67811	118971	59274.8	86460.3	83644.7	66788.7	81482.2	74776.4	79012.1	65460.5	91666.4	94105.1	81014.1	90296.3	78258.6	68191.2	70214.2	83484.7	73780.3	83682.3	99709.7	71146.7	84384.3	83989.3	73298.2	309017	80879.6	69871.1	88473.7	64492.5	89969.9	78475.1	60791.7	134103
CI-20150806-07_10_1	J424	J	8	Alcohol	4	70273.5	95792.9	72914.7	87927.5	70928.1	84572.3	97247.2	74356.4	62049.8	86383	78378.6	91001.2	94066.2	101137	80588.2	69648.7	127320	73398.3	87111.5	97143.1	86122.8	70678.1	76889.3	91818.8	84086.5	79332	72204.7	102211	71173.8	63885.1	58998.8	86042.6	58226.7	105988	105455	264766	58913.1	75311.7	79118.1	89007.2	70343.5	83159.3	80548	155158
CI-20150806-08_10_1	QC2	J	8	QC		97905.6	131953	113437	94268.3	103107	137748	108194	134461	107514	111422	89780.8	113583	115694	178284	173268	135358	127543	115844	146328	100040	77968.4	118289	96169.7	89723.9	106535	118106	96532.7	81820.7	108246	126830	129630	161993	126789	135460	166535	733614	251650	141897	126379	127381	159897	147196	146245	1.1254e+06
CI-20150806-09_10_1	J63-1	J	8	NAD	-1	175903	100409	140832	162472	113475	127648	150503	191895	129548	151312	125107	148504	276820	400351	332808	214057	159826	235419	244232	142059	104107	181539	124136	109103	127547	177431	337169	137872	210539	151753	157900	188001	196661	269869	326916	3.42748e+06	2.07575e+06	128082	134794	158133	302378	270407	207481	3.73147e+06
CI-20150806-10_10_1	J630	J	8	NAD	0	120606	127987	122052	184097	96230.3	124325	113671	203897	148922	129155	181328	233660	308555	549784	393530	235312	187169	228446	249257	184099	157373	130712	120813	128985	110487	159880	311201	174751	231839	126980	118175	204300	211047	273548	287895	3.35998e+06	4.02549e+06	144729	217537	166443	196113	199390	210486	2.45941e+06
CI-20150806-11_10_1	J631	J	8	NAD	1	125799	92425.5	77157.9	101735	108675	91780.8	117812	119433	108118	131427	80717.1	86864.6	115779	171143	135773	94086.5	99629	90878.9	85844.1	106673	113014	112337	94596.5	104829	110864	118641	116720	85472	130028	103604	95707.3	162148	114182	139486	117624	1.21224e+06	223761	133751	80892.1	103332	85696.3	118569	120435	391493
CI-20150806-12_10_1	J632	J	8	NAD	2	89313	80413.1	66328.1	52816.9	63953.2	77275.1	62978.1	78346.4	80097.1	68814.6	68369.9	75657.2	63364	70952.3	82031.4	83198.5	73422.9	55808.6	106725	106249	64355.6	81133.1	66100.4	53943.5	57910.4	85068.6	87459	78624.6	49327	73642.9	72146.8	84828.7	74420.9	46950.1	86878.6	328411	70986.8	94984	67598.2	54063.4	87127.8	72818.7	59329.7	114791
CI-20150806-13_10_1	J633	J	8	NAD	3	60509.5	84161.1	93713	87756.7	69528.3	87464	107398	63940.1	81963.6	63728.4	76083.6	82534.3	67226.7	71017.2	64200.5	59472.7	91106.1	76014.2	84429.7	62115.6	98022.6	64394.5	73166.7	77743	73308.5	90719.2	108502	83115.4	79849.7	113110	82112	85358.2	88940.7	99551.1	83428.7	448961	84580.7	66165.2	77563.9	68765.2	80743.8	80316.2	56121.3	133355
CI-20150806-14_10_1	J634	J	8	NAD	4	60536.1	70390	78619.9	79882	72991.6	92134.6	73933.6	91348.6	85224	72298.9	98004.4	94865.8	96008.6	113578	97139.6	83970.4	92988.7	109758	117937	84734.3	87641.8	80218.8	74366.5	96804.8	71323.6	76576.5	74110.6	71087.2	95059.8	100796	78300.8	89359.1	90696.6	66369.2	80119.5	553051	128725	67858	72266.3	89516.5	95930	111834	134134	131095
CI-20150806-15_10_1	J24-1	J	8	NAD + Alcohol	-1	110205	102933	162438	158501	128536	154941	118398	149351	148430	156863	133640	150260	165287	241808	169466	166466	132540	201540	210359	138701	174109	153681	127865	142895	166388	95483.6	181478	120495	175035	124235	187673	250188	233786	263417	266879	1.44184e+06	887574	157495	110222	140529	243986	218384	202863	2.44975e+06
CI-20150806-16_10_1	J240	J	8	NAD + Alcohol	0	145430	132596	135547	120304	87400.8	104144	110820	191001	101714	130682	115538	141675	163209	249527	204756	182166	141400	199632	196874	135800	124843	172417	145771	130062	120517	161483	138148	131205	166668	119817	130543	179272	192782	262747	302199	2.02442e+06	1.36533e+06	123938	150740	130237	162060	199469	153408	1.57161e+06
CI-20150806-17_10_1	J241	J	8	NAD + Alcohol	1	104577	71095.6	77500.6	100897	111277	67656.1	98974.8	80213.2	88635.1	95057.5	117999	105018	105196	131236	132141	164314	152989	136657	135765	115521	98284.6	108163	79161.9	121357	91348.5	104377	120817	97894.2	89844.6	103540	163737	165504	143660	114408	133269	1.2923e+06	455678	141864	98777.6	81896.4	127262	111146	135806	339813
CI-20150806-18_10_1	J242	J	8	NAD + Alcohol	2	112675	87247.1	80777.8	77267.5	80460.6	66558.7	84396.4	83667.4	55870.3	80682.4	72241.4	76563.7	76237.5	84118.3	73998.3	73151.8	77352.7	88876.6	78223.7	71665.3	110482	78139.5	102907	74447.3	79992.4	83382.4	105140	67499.1	104714	87214.9	65590.6	94862.5	83714.2	64083.5	78953.1	390831	75877.9	76566.1	81191.5	79803	81183.8	80176.2	105382	128917
CI-20150806-19_10_1	J243	J	8	NAD + Alcohol	3	60453.9	57834.3	82700.6	67720	82444.4	88797.6	81572.8	73904.1	73786.2	64098.4	67951.3	81330.5	85527.8	86381.4	61241.1	112947	80160.8	91946.3	83740.8	92673	53517.4	100015	84377.9	82131	88343.3	102585	79010.3	95952.3	90141.8	81966.9	79061.8	57447.1	70963.2	67185.7	76533.4	443490	69267.7	68093.4	72805.1	91212.7	48482.1	69358.2	73106.3	158281
CI-20150806-20_10_1	J244	J	8	NAD + Alcohol	4	111467	118368	100944	84678.1	87713.1	88257.8	74620.9	140759	97788.3	97178.7	116492	111156	91441	127594	100224	93305.8	140323	92905.2	102258	88384.7	78986.9	95543.8	123079	111389	90362.3	118801	122585	114995	98591.8	106282	98745.1	154538	110462	136469	145641	1.26738e+06	154993	120200	101942	106067	164777	99410.3	143859	320456
CI-20150806-21_10_1	QC3	J	8	QC		75506	106187	135097	96324.2	62773.4	94411.2	106656	87770.2	82631.6	107012	113713	144716	113546	173317	166026	126573	134241	144009	144666	129223	119884	111224	120557	111334	70527.4	130893	74858.3	124859	106637	70326.9	121905	149955	157628	135832	133698	747446	313652	102025	127138	96522.1	101588	108664	157355	1.11573e+06
CI-20150811-01_10_1	QC1	T	9	QC		76157.8	113035	117339	114442	83233.4	137821	119010	96353.6	93122.4	88338.4	112795	97575.2	121856	146463	146636	114789	115532	154419	125101	129731	120557	64506.8	108366	99254.2	103249	109008	112554	105613	116018	112639	127245	156591	169489	132081	191945	764390	234159	134204	120476	113580	155016	91158.2	186954	1.11452e+06
CI-20150811-02_10_1	T21-1	T	9	Vehicle	-1	75320.7	85990.3	130633	125166	102676	115104	119204	123891	151360	119266	133713	186919	138538	180502	129520	124088	146227	169674	129156	137420	117690	131395	102549	131275	140592	146419	105977	152852	115400	128260	120441	154315	102703	142057	203013	875043	887576	153378	208638	160911	190327	165845	166022	1.85474e+06
CI-20150811-03_10_1	T210	T	9	Vehicle	0	177562	147751	140099	157767	197305	169569	129681	303186	199742	122393	195752	237505	288064	413198	403773	262529	192934	367148	466952	216128	218937	198910	216722	165359	222706	223639	204325	226167	259249	236166	281733	311941	387005	301598	392901	468939	4.89357e+06	399851	376463	311979	295819	347815	400507	1.55086e+06
CI-20150811-04_10_1	T211	T	9	Vehicle	1	160595	181650	145774	151558	216304	205882	174479	237147	192814	174572	207895	211789	199700	278865	288371	281825	214207	288487	335462	220343	149593	200338	250440	208226	246959	203791	232161	202310	220834	240037	242900	264055	291739	292716	282482	332953	2.75548e+06	325344	215680	240146	259565	336848	332706	960817
CI-20150811-05_10_1	T212	T	9	Vehicle	2	105334	89479.6	80244.7	75973.8	70743.5	84597.1	64234	134287	122712	85071.1	66416.6	94813.1	73006.6	100728	95941	106059	58361	92302.5	90815.4	98635.7	90896	89883.1	84017.7	91739.3	97785.4	79135.3	76524.3	81517.4	112012	95786.3	94668.2	137883	84714.6	117615	101433	229672	82753.2	72913.3	62468.9	69168.1	99470.9	112260	107054	168125
CI-20150811-06_10_1	T213	T	9	Vehicle	3	73100.3	99046.4	105751	79333.7	112797	116626	76381.6	76680	87611.6	132269	127443	123716	125867	172874	89780.3	148885	116327	81044.5	176395	111266	106258	105501	120293	137775	103970	138310	98394.8	138236	167471	124107	118533	159110	144490	158726	141423	661192	265052	119316	167180	143151	115798	122890	124609	486679
CI-20150811-07_10_1	T214	T	9	Vehicle	4	81414.2	101818	87728.3	100859	91002.5	82616.3	126173	145169	75033.3	107751	129850	104343	93146.7	83619.8	89365.1	137064	117545	122311	110493	114859	111189	92619.6	86854.8	151793	99485	134555	89063.5	118741	122568	73657.6	124640	110317	124791	117744	116962	343179	97897.6	91730.4	121389	87297	125754	90660.6	78543	281135
CI-20150811-08_10_1	T42-1	T	9	Alcohol	-1	138444	129753	119305	82167.5	107502	140417	137233	118623	146105	93381.2	99628	131050	176993	266108	172638	111873	135582	178149	241250	170234	124548	86960.2	139121	131856	116288	125775	165780	122151	143836	128632	146875	147564	179842	312838	237945	2.49848e+06	647146	142130	181497	165220	131171	164111	159554	895304
CI-20150811-09_10_1	T420	T	9	Alcohol	0	115209	122833	103217	93612.9	86686.4	101843	126971	135953	133723	94860.7	91003.3	159579	162480	297104	175703	119902	125794	207716	216386	122887	94105.4	104975	103805	116879	78099.6	95597.4	112901	103939	103243	114072	165532	133047	208537	219837	201419	3.01027e+06	766144	121225	147101	125876	67325.7	110077	180591	802935
CI-20150811-10_10_1	T421	T	9	Alcohol	1	112571	66714.1	113991	89750.8	111479	98845.6	84082.2	119714	94393.5	92959.4	98218.8	95028.6	98290.8	120164	80524.7	113612	75608.4	105768	138473	128051	88566.8	75002.5	88664	92938.1	103621	75279.7	95643.4	107564	89904.2	94124.6	104740	85877	153072	125865	116296	866585	131644	89531.4	70588.3	92313	93728	109542	136046	283847
CI-20150811-11_10_1	T422	T	9	Alcohol	2	109789	104592	81140.3	69459.8	78063.1	58473.1	80105.2	92354.2	93240.2	73165.6	51454.5	106843	71940.3	64194.4	61153.7	60471.3	54996.1	105205	100207	75811.5	102887	69696.9	111352	72528.7	86230.3	118519	79958.5	97333	68788.2	85517.2	90469.9	77561.5	86515.4	103037	99801	222457	66402.4	87868.5	83770.6	119124	64828.5	73960.1	60352	111392
CI-20150811-12_10_1	T423	T	9	Alcohol	3	75956.9	85075.7	73962.1	96443.6	81943.5	71412.2	106966	77392.5	68265.3	83923.4	70198.2	81377	87929.5	96714.4	95271	98439.8	80620	58926.7	77341.7	98194.7	66440.2	55286.9	134500	86385.7	60568.5	95416	57683.4	109864	96055.3	78332	81171.2	58643.9	76096.5	78267	61391.4	166695	71932.6	78571	97003.8	82495.2	117790	106643	102776	96226.2
CI-20150811-13_10_1	T424	T	9	Alcohol	4	94392.7	109339	75337.8	93399.9	67635.1	77741.1	86108.5	67586	116413	125976	97044.6	78220	120446	99452.3	97069.2	67348.7	89233.2	97006.1	62807.2	69680.3	89925	82523.6	88316.1	73027.4	79307.8	61470.5	75998.4	89000.8	67987.7	95163.5	121388	114207	73577.7	78377.1	76057.6	179780	78110.1	92771.9	82570.5	77090	78576.6	95111.9	80509.4	116298
CI-20150811-14_10_1	QC2	T	9	QC		109543	99087	105894	129481	110394	93355.6	111734	104684	104788	124488	119539	112890	100437	145274	165033	161985	103899	149593	151809	114836	128879	147206	109157	85406.5	103969	114596	144808	137850	125939	169606	137026	152369	124545	166089	146056	748545	273905	118994	121429	101390	155333	110695	116504	1.07266e+06
CI-20150811-15_10_1	T73-1	T	9	NAD	-1	130426	118465	134399	106669	131971	106609	171682	162263	135396	154201	132180	109356	201676	227955	234681	224935	159850	241112	193277	96263.2	143240	119777	138852	91765.4	121677	124966	129026	128302	141665	191997	166147	309338	240936	585436	222429	860432	1.00799e+06	330367	138200	209853	167309	190722	223707	2.42184e+06
CI-20150811-16_10_1	T730	T	9	NAD	0	131543	111847	113243	128344	90794.4	60948.8	80657.9	174708	125656	80259	85723.6	130657	143481	219849	169481	147929	130446	202480	197029	116602	78871.1	121804	104517	89395.1	84833.4	146312	183167	77500.6	115968	147327	95368.7	204698	190788	417960	178907	1.17325e+06	767994	102633	238592	163942	135996	111667	153044	1.06062e+06
CI-20150811-17_10_1	T731	T	9	NAD	1	100577	123879	87488.5	122209	113710	106172	129205	109330	128051	106796	86328.3	121189	171056	178445	241318	153076	137044	186272	172508	147944	136821	143560	85448	119507	124178	128051	125367	114349	119258	134434	142379	262846	210087	472368	195098	513833	1.86929e+06	199006	195527	243377	177519	171294	180369	882474
CI-20150811-18_10_1	T732	T	9	NAD	2	118275	104984	113606	69965.5	77826.5	121128	91039.6	156141	133855	109470	158926	88439.4	112471	182022	144853	132192	128637	215777	153707	125834	128940	164798	77522.9	115520	103028	107992	126600	136730	146018	130690	142293	213639	155967	319862	168655	776492	735013	122274	149254	120121	179353	111503	133489	682387
CI-20150811-19_10_1	T733	T	9	NAD	3	89145.8	95087	83466.8	119081	90926.1	85543.1	94775.2	82338.3	107281	90188.6	106352	84986.7	116252	128661	103460	78947	78600.9	108861	89775.7	105163	93268.1	112904	85300.2	129495	101816	87322.2	108206	85947	87595	111858	99287.2	156513	83608.8	125722	122324	333619	92424.3	107449	58284.4	80286.4	82784.4	109151	77705.2	229073
CI-20150811-20_10_1	T734	T	9	NAD	4	71470.8	72216.3	96780.2	92780.3	86924.1	92324.7	74412.8	99367.4	98280.9	96135.8	69724.6	83027.4	79658.7	72104.6	106547	107786	100001	78444.4	95431.8	86281.9	83195.7	68145.4	64520.7	81317	77566.5	126447	105438	62835.7	87272.7	89532.1	66987.8	137688	85980	72934.7	104720	289531	109825	86715	68435.8	113333	72207.1	75040.3	77293.6	185551
CI-20150811-21_10_1	T64-1	T	9	NAD + Alcohol	-1	143813	79384.8	111159	125607	109058	117245	116374	140996	165093	124340	137995	131322	281853	433255	338644	206024	187416	208870	168489	159320	110404	136917	95219.6	149596	159021	154816	255092	146966	144074	147432	120202	189409	197449	382842	205154	2.28627e+06	2.83578e+06	274742	127159	194355	164361	213334	185344	1.86905e+06
CI-20150811-22_10_1	T640	T	9	NAD + Alcohol	0	134515	102506	118861	157773	152691	158342	109586	164294	136016	126621	151163	183200	329921	551162	390129	206011	182804	257223	237979	125157	133592	155675	118501	124133	146142	143432	186954	160341	177926	159513	149218	164970	186673	327405	211503	2.20106e+06	2.82813e+06	181279	133867	151888	131289	163476	148302	1.15738e+06
CI-20150811-23_10_1	T641	T	9	NAD + Alcohol	1	58040.5	69567.8	79532	81237.8	101466	65564.4	80360.3	68413	94175	91711.3	66805.2	72910.7	82804.1	109129	86397.1	81823.3	84738.2	88907.6	88628.1	120997	81332.2	60723.7	97644.7	96259.1	83574.6	77083.6	91844.1	72996.4	102354	75950.8	57704.3	86861.7	91433.2	96215.5	92285.9	222144	81977.3	93575.2	89097.9	59527.3	72930.7	95688	90097.1	110116
CI-20150811-24_10_1	T642	T	9	NAD + Alcohol	2	123422	116339	75402.1	73264.8	117845	132975	85679.1	102374	128471	138272	103626	101483	125975	220012	137828	110817	126482	125077	121185	133407	118357	113998	112541	127967	108439	109274	131168	104349	104305	89229.8	102379	158922	141847	188752	142748	912852	212599	146037	113109	118819	81212.9	134222	157973	306256
CI-20150811-25_10_1	T643	T	9	NAD + Alcohol	3	104899	73474.3	93421.8	72586.2	76553.9	79853	87258.4	65482.3	92425.5	125423	102322	129030	82416	96655.1	129829	88176.3	124194	87438.4	59440.1	87571.2	73435.3	80742.9	89409.9	79929.6	75596.5	94529.4	104083	89638.6	78336.4	99245.6	74801.3	74921.3	82763.1	88742.2	137996	389658	92938.6	90278.4	84072.8	100492	98847	106739	99910.4	148339
CI-20150811-26_10_1	T644	T	9	NAD + Alcohol	4	53201.9	84610.5	86144.2	98677.9	85364.6	128206	102871	76091.7	79587.8	77652.8	64605.9	85389.3	102134	81789.2	94645.1	130425	81337.4	121909	96221.5	115032	57174.4	112870	107578	82108.5	98377.8	112767	91430.7	103267	96057.5	63856.5	65725.1	85074.3	94822.6	69931.3	132913	331908	103616	103147	79010.4	67029.4	104827	82821.1	61910.2	158764
CI-20150811-27_10_1	QC3	T	9	QC		89709.7	62107.5	148615	98260.5	123612	99768.6	89690.3	123397	95876.5	119444	108421	118604	93740	111806	151649	165868	121103	133657	76640.4	81296.6	98908.2	122331	101725	100041	132342	99371.3	116982	112123	101266	114988	119475	150608	125804	125612	139120	741459	246145	118287	138464	157166	92855.1	118747	135529	1.1194e+06
CI-20150812-01_10_1	QC1	W	10	QC		91588.2	116409	104307	102485	127915	116799	92419.5	121976	81488.2	100782	106881	77414.4	161196	127204	115443	134297	97179.7	110653	123093	124618	124100	93918.1	119936	129416	101710	86125.2	136299	96435.4	139425	101021	115231	145615	127936	134843	132330	750568	252222	77207.5	114776	88391.9	97016.6	121475	139203	1.09017e+06
CI-20150812-02_10_1	W61-1	W	10	Vehicle	-1	119728	96129.3	138934	99248.6	100811	110824	120670	168851	151692	112688	125853	127062	135909	129711	153252	94742.8	117278	157717	113879	117536	152210	119237	97935	127952	103108	72602.7	127354	132426	98267.5	67385	124423	206919	153435	264015	192320	808417	349765	108337	151859	100504	154535	108665	96421.4	452755
CI-20150812-03_10_1	W610	W	10	Vehicle	0	109410	130676	117098	105088	80161.6	109669	117547	141016	122563	128996	123433	139321	150997	147021	171055	116405	103341	108484	88025.8	101407	116563	110147	124809	93184.6	153752	128936	85850.1	67548.3	134389	113184	100974	161499	170566	207332	145306	810153	493553	86962.8	123222	119229	110378	109918	162760	330822
CI-20150812-04_10_1	W611	W	10	Vehicle	1	81589.1	78742.6	100302	89809.7	96322.8	123579	110448	97693.2	72441.4	93375.2	128045	99580.5	92371.8	104438	91920	111252	89001.8	78440.8	75713.6	62273	96746.6	74257.5	92144.4	86371.4	101151	142938	98656.8	82973.2	93156.8	89478.7	87423.7	76267.3	104261	114141	49935.5	278707	144575	96403.8	73403.8	82083.4	78701.1	97156.5	89249.8	120382
CI-20150812-05_10_1	W612	W	10	Vehicle	2	70657.3	79773.2	59729.5	83196	93885.4	93572.1	105508	78846.5	64620.6	78306.3	77986.8	75364.7	77306.3	135726	96088.2	67577.3	105886	69167.9	75680.7	72498.2	117704	95623.6	55332.4	72737.1	85186.8	56793.6	99576.9	93657.8	90337.6	68093.3	81092.3	75068.2	70963.7	96201.2	92096.5	158978	94890.8	67683.6	97146.4	50892.1	84914.1	85271	91554.8	84223.1
CI-20150812-06_10_1	W613	W	10	Vehicle	3	91442.7	93424.5	85639.2	107822	58519.7	96315.5	114572	93176.5	80576.6	98811.9	95060.6	123441	112420	85550.9	113639	79978.2	76007.6	78786.4	89162.8	106596	100387	70312.1	79132.5	56206.6	69674.1	116828	98243.8	125509	105994	85377.2	103328	79803.5	111386	84356.2	85734.8	211528	93424.4	107008	85768.1	107439	112693	143416	113713	90662.1
CI-20150812-07_10_1	W614	W	10	Vehicle	4	57671	86456.3	66334.7	68356.4	84053	92305.5	77258.2	101800	65340.7	71830.5	89927.2	49254	71307.5	100899	60048.3	73056.4	78089.3	134228	85058.7	53522.8	47865.1	78289.2	67988.1	75843	78441.2	80115.5	62268.7	90594.2	67183.5	71417.2	71258.5	51429.6	74859	100254	67645.8	172967	106380	71398.4	88233.6	103998	64454.4	70079.9	86619.6	74187.3
CI-20150812-08_10_1	W52-1	W	10	Alcohol	-1	105700	93436.8	125696	73745.8	101314	89477.7	91289.7	110603	123629	98886.5	109477	126315	81862.4	133660	92805.2	141063	71948.8	94937.7	117739	95228.1	93201.6	137527	156782	135218	112974	93557.7	91261.5	116989	135226	95309.4	117144	101556	90355	120390	169224	837508	129762	95459.9	95780.1	98548.1	92345.9	162564	146542	1.51187e+06
CI-20150812-09_10_1	W520	W	10	Alcohol	0	91602.4	65647.1	114709	87438.7	62871.2	83825.1	76931.9	76857.7	84368.3	86647.4	114420	85364.8	120423	75570.7	86898.2	120235	126065	69201.7	109437	90837.5	60777.1	90971.1	121796	60298.6	71288.7	81467.9	85226.7	109449	97324.9	124019	79538.7	75891.8	71254.2	73768.9	117278	290605	74362.5	100611	64523.6	64963.1	98608.6	61345.6	61226	305114
CI-20150812-10_10_1	W521	W	10	Alcohol	1	66651.6	75163.7	73011.7	54921.1	65339.7	65527.9	65789.8	66308	101237	95232.5	87915.4	71088.2	67649.5	92154.3	71324.6	75923.7	53136.7	88982.7	76376.9	68333.8	87844.4	75304.4	80364.8	93264	67315.3	96939.7	68522.8	64639.6	69726.2	92638.3	91720.3	94413.4	65915.8	64986.2	69413.9	109248	73774.7	97855.2	73350.4	57971.6	66381.2	82974.3	64573.9	151647
CI-20150812-11_10_1	W522	W	10	Alcohol	2	101802	89247.7	78281.9	135599	100998	112299	76925	92660.4	65030.9	61570.8	114590	90040.8	80195.9	98565.1	117649	184936	121154	98844.4	78485.5	94190.8	90727.9	141561	106908	113025	84127.5	78199.6	113151	87288.5	116819	100995	107274	107406	96725.4	99088.8	114769	775130	143655	129643	88411.9	99147.1	115370	123856	148966	917328
CI-20150812-12_10_1	W523	W	10	Alcohol	3	81491.4	61124	91583.7	97050.3	85962.2	91546.5	73435.1	99042.8	93337.4	82677.8	107429	93412.1	93091.9	83937.4	115742	93783.9	84014.3	74940.3	104502	102802	79052.1	73173.4	90240.6	113006	80379.6	76846.9	84789.4	122887	77261.1	90189.2	85377.2	80495.4	95311	81341.3	89464.7	259602	106052	80836.9	90710.6	83273.4	115204	77033.7	68122.1	296956
CI-20150812-13_10_1	W524	W	10	Alcohol	4	90318.8	73838.6	95009	101130	85697.2	80848.3	82218.1	92187	93748.3	75372.7	77417.7	109053	104315	92836.6	83965.6	122326	77578.9	70931.3	91193.8	121735	97382.7	116742	99156.1	126440	110692	100075	90082.8	128686	77635.2	87475.8	61045.4	83369.6	77152	90667.4	97333.2	205099	116179	82391.2	92235.8	116559	125546	120319	70553.8	324716
CI-20150812-14_10_1	QC2	W	10	QC		95556.3	101638	112034	88414.3	54602.4	103059	92256.5	98585.2	91027.4	90155.6	99798.1	115955	102940	122215	116097	135713	83670.9	158388	118168	129610	117047	91170.6	83635.1	92566.7	115539	68525.2	125208	101428	103182	114070	98982.5	164041	176375	142502	220908	711597	247503	126320	139812	100246	117083	114398	100183	1.11293e+06
CI-20150812-15_10_1	W43-1	W	10	NAD	-1	63502.4	99153	151878	72175.7	84519.2	85039.4	107306	88047.2	108634	105564	97896.7	88134.8	95206.3	73362.9	114348	152679	150170	90198	79196.7	106388	137374	140681	100655	76819.2	110519	92336.3	113947	92140.8	102803	75629.4	114717	92417.5	102017	94278.2	138290	443864	72377.9	126053	98846.8	82632.6	80454.4	93322.2	81453.9	1.11207e+06
CI-20150812-16_10_1	W430	W	10	NAD	0	114206	83874.1	87581.1	71826.4	106213	98285.7	81455.6	93958.4	103627	133580	104368	125652	122956	73117	87823.1	133427	123124	96357.7	115505	120110	119805	114350	114028	136189	102917	95136.6	82936.2	79367.2	105699	77398.9	78673	100940	116290	134739	122915	375208	97576.9	98477.4	92060.4	132892	109946	108716	113775	863048
CI-20150812-17_10_1	W431	W	10	NAD	1	120297	106363	91170	107500	133073	116256	75168.1	95180.7	99645.4	62946.4	108373	78585.4	97288.2	123234	84868.9	162861	107901	111101	125009	76494.9	60796.5	106194	109778	114566	100514	120031	67998.4	110764	75563.1	117517	103961	153641	147747	183259	135416	319639	120905	128479	109379	86544.7	99190.1	138633	123915	799639
CI-20150812-18_10_1	W432	W	10	NAD	2	133612	128327	119000	122898	117084	95235.6	136878	99702.5	126357	127294	127403	155711	112622	90489.2	123059	133303	98144.1	121048	119076	102152	123415	127266	110859	114792	144263	98947.4	109001	178848	105708	139471	79219.6	123418	106526	130784	134791	264935	137494	111395	124619	151255	158417	125622	88608.5	542519
CI-20150812-19_10_1	W433	W	10	NAD	3	93682.1	96682.6	102385	85985.6	65876	72807	89027.2	85478.3	99153.6	153733	116193	86870.6	84409.3	88568.7	97729	107351	94769.9	95780.4	83532.7	77127.3	101699	68402.9	83100.9	113898	78752.9	143104	112364	90014.3	95448.7	77500.1	104256	90304.4	97200.1	86450.6	126343	192377	77313.7	109275	111702	87879.1	109942	82761.8	81200.2	522503
CI-20150812-20_10_1	W434	W	10	NAD	4	127101	81351.3	78321.8	73546.7	86141.4	104331	82880.7	81493.2	76005.1	87145.3	84719.2	82460.5	94114.4	105877	91439.1	125642	118109	89339.2	88985.3	102684	83311.3	110073	90087.7	117546	110738	112157	68599.2	119103	76303.2	78926.3	84969.7	84824.4	119759	85361.9	113954	239037	99161.8	95074.2	88836.3	125206	91864.5	90390.3	145088	569585
CI-20150812-21_10_1	W34-1	W	10	NAD + Alcohol	-1	146871	98577.9	114890	115200	75155.5	90872	123475	184974	139971	133912	111735	140790	137247	230198	217383	163451	142253	141800	205731	140502	121722	90524.3	89831.7	78446.9	127918	129525	99330.4	107453	130415	175706	140136	119460	162989	236716	267294	1.71531e+06	3.90033e+06	173239	146627	151525	148782	172269	179034	1.52966e+06
CI-20150812-22_10_1	W340	W	10	NAD + Alcohol	0	126025	107959	127242	128107	103025	112367	133980	199950	167680	108070	91214.6	132836	187927	235278	223493	145738	161595	185048	151532	119134	112605	138766	131576	118938	130623	118605	170687	114149	94637.8	182084	132040	156863	152966	231736	264727	1.70665e+06	3.84902e+06	166391	157487	147441	176504	210424	170872	1.50257e+06
CI-20150812-23_10_1	W341	W	10	NAD + Alcohol	1	124912	75589.1	122308	121989	102339	92841.9	125016	88539.2	105107	69483.2	120704	116394	128922	134335	114606	192393	120733	136754	170755	115392	96618	105666	120579	63752.3	95830.1	128208	106517	147075	139380	77822.9	94562.3	145770	132520	164229	212236	1.92528e+06	715387	131948	122056	90052.5	116223	187223	167090	596447
CI-20150812-24_10_1	W342	W	10	NAD + Alcohol	2	134643	82415.7	86260.9	74983.1	86408.6	92406.1	57098.4	88529.3	86975.6	97370.1	107183	77908	90741.5	70186.6	118028	73262.5	91942.2	87123.3	76694.6	82348.4	78800.9	96525.6	115292	76133.1	84860.1	84013.2	82017.1	86736.8	101309	76482.4	76398.7	99634.6	100828	105423	94419.9	422780	63039.1	85467.5	80131.3	111786	76536.8	87790.7	71081.7	133981
CI-20150812-25_10_1	W343	W	10	NAD + Alcohol	3	105318	100309	101373	69669.8	82386.2	101163	97199.8	89347.1	119102	58917.8	95716.9	115637	86866.2	85243.2	62700.5	78807.3	80423.2	81527.2	71719	74050	104521	92709.6	76421.1	74039.5	102677	61554.7	93885.6	73462.7	64454.6	111791	82035	90888.7	97786.2	99640.3	110445	297518	76220.9	83756	93119.6	74586	66592.6	90622.7	71929	143766
CI-20150812-26b_10_1	W344	W	10	NAD + Alcohol	4	91686	82581.4	101911	99208.6	115701	144166	100384	131760	117912	142238	131852	80986	87431.2	146236	128251	138909	83488.6	125917	79486.5	95140.5	104044	79829.2	90937.2	90852.3	140492	125217	64279.7	121542	97423	101834	112725	134120	67384.7	99981.4	119361	426092	101898	80588.1	84342.4	83869.2	109204	132124	123567	195317
CI-20150812-27b_10_1	QC3	W	10	QC		127437	99281.4	110706	102897	86873	99542.9	93476.5	135382	122146	110025	110003	133914	104317	89316	127813	122169	116673	123188	118696	87088.8	125971	85825.7	137154	116189	124705	101338	105587	85171.3	135656	147960	103472	110770	93737.7	132306	143400	756430	260025	136272	90390.2	127629	143468	110910	133717	1.15962e+06
CI-20150813-01_10_1	QC1	X	11	QC		100832	111586	83185.9	133349	90378	90455.9	96636.3	131608	95932.7	86477.8	108894	127310	127800	127082	120046	112290	157967	156716	156176	128106	111682	68291.5	81318	99478.3	102653	111285	110985	98406.8	110580	138302	132918	153420	146979	125537	155128	780292	267264	127570	119770	111304	98619.1	112371	133798	1.10516e+06
CI-20150813-02_10_1	X41-1	X	11	Vehicle	-1	119603	140625	76342.2	96396.4	98109.1	121317	88283.3	109802	119454	136089	98235.5	126122	97810.7	118306	106830	92338.7	164255	157522	196104	105157	95514.5	118473	131495	116334	143051	110049	128614	124287	172820	111257	105106	270820	168115	126486	170109	708011	186173	125546	112445	170429	137985	135865	153586	1.40206e+06
CI-20150813-03_10_1	X410	X	11	Vehicle	0	147540	104053	119319	107348	98758	110748	123847	135480	107581	95651.1	97649.8	88471.9	106231	139034	131796	129589	124852	142875	126704	126185	102495	71257.3	98095.6	135062	88742	143000	156708	111491	88585.4	107421	127818	190078	133203	92197.8	136477	973980	158774	110579	84803.1	140030	108007	148050	89070.5	759461
CI-20150813-04_10_1	X411	X	11	Vehicle	1	147978	99099.6	87953.1	75936.8	85116.6	73890	88695	100764	95815.7	75128.7	128503	127210	128592	112128	103470	176605	120855	149055	99315.7	76991.8	115762	98641.8	119600	88394.2	99336.7	79609.9	111365	106454	112602	108834	117539	139954	122851	162750	165131	453636	156786	94381.3	113273	107771	101845	113215	153786	403874
CI-20150813-05_10_1	X412	X	11	Vehicle	2	79012.2	87820	71230.7	91378.3	65922.9	104342	78772.1	86101.3	89752.6	62838.8	64010.6	81893.8	96736.8	99405.6	84806.4	100381	80905.8	76185.4	96471.1	74339.2	78388.4	87019.5	75710	75535.5	63147.2	94682.5	114903	67949.9	91077.4	67809.3	62250.2	108502	109200	69472	111042	143588	74282.7	88027	92685.2	80076.6	77542.3	68545.7	59721.8	112900
CI-20150813-06_10_1	X413	X	11	Vehicle	3	82544.3	74529.8	64875.7	56954.2	86248.3	66316.5	118790	62483.5	68489.2	63436.6	81783.4	66614.3	80803.7	70924.3	86117.5	76063.3	86170	73375.8	61366.2	78203.3	82898.9	73318.9	106856	69901.8	85086.1	78105.7	72709.6	80204.3	100727	78466	61374.9	76394.4	74132.7	80422.3	88501.3	178524	80915.6	83818	76435.2	71465.3	77547.7	85663.9	59218.4	130491
CI-20150813-07_10_1	X414	X	11	Vehicle	4	72250.8	74494.8	100310	58108.8	86530.4	133579	104874	90241.3	59973.2	119655	135495	45160.6	98869.7	92983.5	118446	86181.3	84081.9	103977	127650	98761.9	86764.6	96997.6	97470.2	62954.9	78691.4	70184.3	59661.9	89213.2	88124.7	89047	137648	79973.2	79157.4	66639.3	101013	275832	90515.3	106968	111103	107243	115577	99560.2	108026	194855
CI-20150813-08_10_1	X72-1	X	11	Alcohol	-1	144744	97726.2	156777	117792	135368	151315	143417	164346	106517	162166	121462	141531	211588	222116	177119	181553	140625	238770	227451	154819	150329	151322	129611	93274.5	107986	132052	139300	137514	167968	131968	158503	205377	182888	188854	207482	1.40498e+06	802592	135392	138127	152826	136101	151180	118632	1.27292e+06
CI-20150813-09_10_1	X720	X	11	Alcohol	0	102659	126109	121810	108143	106093	138861	95629	133918	129085	111795	105557	86183.6	146168	125224	161633	111610	154255	162160	150313	125487	132645	136664	102342	116782	96565.5	96626.4	171688	114654	119546	117970	97454.6	192711	179359	172771	183290	1.53939e+06	326981	120983	126113	131649	140810	95373.1	140378	572066
CI-20150813-10_10_1	X721	X	11	Alcohol	1	138493	127588	89522.9	107733	82458.7	77727	78895.5	133659	105151	139570	96705.5	106665	113998	170748	134890	100365	85296.5	119609	158744	134640	92436.6	123253	78425.8	94112.1	74827.5	85583.5	152150	107246	87273.5	94312.6	104271	134742	106122	124581	116957	656360	228397	129459	97298.8	105323	125594	110240	132657	302044
CI-20150813-11_10_1	X722	X	11	Alcohol	2	71913	75639.5	55533.5	85788.6	74499.5	67835.8	66010.2	67422	58981	86523.4	78049.6	53122.2	56297.1	102035	105547	91996.4	67578.5	88162.9	65836.1	66794.8	89673.3	43588.6	60330.5	81855.6	62000	61762.7	81288.4	93704.4	68931.5	78815.1	52060	70297.6	72193.2	70847.8	70527.8	173393	84104.4	73627.1	69362.7	63069.6	89857.3	72847.3	78875.5	99933.1
CI-20150813-12_10_1	X723	X	11	Alcohol	3	50700.6	54535.3	79974.5	87855.8	83123	69083.8	50355.6	62907.7	68825.4	71761.6	60563.9	62639.3	64287.2	81230.6	57081.4	61477.1	83500.4	67377.9	53792.3	51811.4	82562.3	52062.6	80579.6	59198.6	57616.5	62085.1	83670.6	67788.9	63706.5	67244.9	72952	65493.8	82209.3	89216.9	81274.1	164429	52929.8	95899.1	61292.7	75356.1	77092.6	61872.2	90362.7	94236
CI-20150813-13_10_1	X724	X	11	Alcohol	4	79173.8	105078	95308.1	78418.3	88898	88140.8	81159.4	99364.6	80885.9	106485	76504.2	121469	72058	107956	93065.8	63974.2	96090.8	141764	90876.8	95531.1	119062	106943	85316.7	129093	114604	94213.5	105589	98186	93723.2	88074.7	126317	109606	107571	127469	136805	180867	139846	112751	75513	114992	113961	110963	119909	138110
CI-20150813-14_10_1	QC2	X	11	QC		88097.1	135274	102253	134923	84352.4	91263.5	118801	124289	86598.9	83792.6	96107.5	80891.7	112765	104603	121860	154948	150967	104687	163267	92937.1	93407.8	116362	103621	117121	83762.1	102485	114959	78172.6	97578.4	131435	58012.1	142814	145655	137564	132243	719472	225914	118273	99449.6	116305	124977	110798	109778	1.0927e+06
CI-20150813-15_10_1	X53-1	X	11	NAD	-1	134060	139517	164704	115606	136957	88738.2	154634	207506	113981	98069.5	104864	151316	132315	186835	204573	126806	169512	239778	257353	182777	86948.4	127663	153812	113275	109826	126205	149905	159352	152057	129401	181506	234381	161110	226069	289016	922746	1.05981e+06	175294	118442	178936	174307	197359	278343	6.52267e+06
CI-20150813-16_10_1	X530	X	11	NAD	0	104097	153548	92211.9	123506	92126.3	103291	96878.1	152252	110664	145049	101055	102863	145206	142196	94503.7	122493	164031	173037	191609	107256	73655.5	113309	74352.7	116967	137387	107445	133474	119458	91686.6	136769	164437	156810	130803	151029	166286	1.23778e+06	335828	135744	115546	120721	129517	136019	177773	1.68896e+06
CI-20150813-17_10_1	X531	X	11	NAD	1	114187	117820	123405	79474.4	84637.5	115992	136906	138661	87676.4	108022	101056	141328	130159	168569	187714	138188	144241	214415	196916	122600	142970	134620	164945	103041	113584	120827	131206	102550	151250	156453	179044	167922	135154	159433	179246	383165	1.4251e+06	175996	187414	160983	198347	167598	203870	1.19448e+06
CI-20150813-18_10_1	X532	X	11	NAD	2	97366.8	90025.8	93210.9	79248.2	112635	68868.7	93270.6	98190.7	67423.7	73849.1	66466.5	100548	101883	82469.8	105207	85837.8	76958.8	92553	79020	82242.9	88349	101985	82076.2	76107.3	58831.1	92071.9	105543	76695.2	77415.4	70715.4	61182.9	60378.4	78871.3	104244	84714.6	374754	101545	71975.2	78350.6	80959.6	94880.5	102808	115163	307851
CI-20150813-19_10_1	X533	X	11	NAD	3	81252.5	60496.6	74148.8	74173.1	56552.8	60260.9	70156.6	72225.4	56529.7	60918.5	75607.1	94217.5	64050	93817.9	87150	100477	69600.2	83969.1	63209.3	68707.8	59694.9	89911.2	70359.9	66631.3	59045	85992.3	90655	77974.1	69112.7	83840.5	72406.1	80266.6	71216.7	83253.3	52139.5	238648	57541.4	79487.3	68792	75862.3	73117	74160.4	71091	188597
CI-20150813-20_10_1	X534	X	11	NAD	4	72846.2	95239.7	94930.5	128592	112044	97903	118773	92927.8	103101	54886	77175	125516	137894	102290	141986	89733.6	119344	114001	127915	166042	121141	98067	102481	101427	95791.6	141199	139729	115800	129188	129384	124644	114313	134393	120914	112323	422513	157131	125664	112407	114357	99701.6	113463	130570	326852
CI-20150813-21_10_1	X34-1	X	11	NAD + Alcohol	-1	168640	149304	111349	140084	145042	115075	123924	187776	101441	102893	121947	183404	154978	166750	215162	187021	185838	244477	212714	153163	148722	174191	130514	183485	133066	148496	179519	126129	150028	159671	168788	271948	212464	225889	237919	292488	1.06808e+06	164499	168328	182454	220698	119878	196117	2.55554e+06
CI-20150813-22_10_1	X340	X	11	NAD + Alcohol	0	100645	133824	85726	112219	104495	107520	113727	81887	65747.6	125068	100185	115116	74163.1	75800.6	96156.8	110902	110786	104600	127110	124829	107296	87831.1	99737.9	85492.8	114695	79139.5	98250	97078.6	107743	138977	155910	176411	128828	99684.8	196343	510612	130573	138466	128624	123420	129166	94681.5	132873	750976
CI-20150813-23_10_1	X341	X	11	NAD + Alcohol	1	103998	119980	103207	86355.9	70641.1	93856.1	105930	79268.8	110085	135629	110932	123648	129103	85890.6	101287	96484.7	139737	102417	98333.6	85512.5	98801.1	99428.1	123995	103691	78825.8	113703	111086	115245	83381.1	91021.9	93927.3	125242	74235	111601	107481	252598	101007	83333.6	118169	97530.9	114113	109798	104174	270770
CI-20150813-24_10_1	X342	X	11	NAD + Alcohol	2	75593.6	88449.4	64157.3	87033.4	69755.8	83496.4	78106.4	87276.2	71930.8	68789.8	64971.3	94943.9	79986	74775.6	97733.6	88239.6	88599.5	84573.4	57794.5	80381.9	83307	98428.1	66367.1	85243	80701.3	60594.9	72773.6	71881.8	91615	82827.7	66040.2	65437.8	69176.6	95184.1	61458.7	132477	116530	81017.5	81799.8	78778	70341.7	70013.3	96215.5	131460
CI-20150813-25_10_1	X343	X	11	NAD + Alcohol	3	95045.2	86077.6	123457	69807.1	71255.9	88430.5	93401.5	83142.7	80021.9	71284.1	115969	86247.4	92773.9	80999.4	109160	99552.6	111043	85966.3	91013.4	83651.6	83579.6	79388.3	79815.7	79603.7	80380.1	98921	82035.6	114051	78017.6	97824.5	65412.9	83634.5	94239.3	73799	92804.5	116793	65665.9	90120.9	88668.6	81206	106203	77818.6	80664.1	129982
CI-20150813-26_10_1	X344	X	11	NAD + Alcohol	4	55663.6	78521	83196.7	81133.3	86782.7	82599.5	74912.1	61219	67287.6	103586	105250	81392.1	68893	72212.1	97845	70010.8	84503	96165.4	60159.1	65566.8	74001.8	75368.4	57055.5	77718.6	90417.4	98800.6	86359.3	77280.7	78041.8	84394.4	73930.1	107064	57431.9	70028.9	95362.7	152980	110111	103919	61607.6	84132.8	71316	66399.4	100219	122388
CI-20150813-27_10_1	QC3	X	11	QC		89193.8	98389.5	81280.1	77570.7	105395	108251	103061	123669	120829	114247	115694	99705.1	136303	89744.1	141791	131265	127723	123939	163197	131802	84558	87508.4	83139.8	92960.7	122309	85038.7	112214	91092.4	119836	70598.7	150649	191968	98999.4	136885	172605	741568	299013	132493	122184	105613	152300	124046	161501	1.12048e+06
CI-20150814-01_10_1	QC1	S	12	QC		114413	111796	63756.5	100728	77346.3	86162.1	116331	111230	90932	82295.2	104622	101888	128232	128521	132604	109795	102824	154787	129439	128664	95612.9	155756	103643	90097.6	80305.5	103703	119015	76862	137191	131172	113448	176757	163289	137125	147989	756532	264384	117001	82166.6	128064	130165	155810	142980	1.04486e+06
CI-20150814-02_10_1	S21-1	S	12	Vehicle	-1	83804.5	101677	117854	109938	82690.7	97629.7	80132	106581	98289.6	132498	139459	122822	92054.5	92133.3	118603	114401	119262	90661.8	90999.9	113795	111892	120907	108171	87241.4	96083.2	101801	94122	116659	110551	158599	90364.1	189134	126522	185034	101316	207278	251454	119308	89743.7	134947	147374	93637.1	86659.8	750218
CI-20150814-03_10_1	S210	S	12	Vehicle	0	136424	109011	108364	74165.3	106573	125945	130213	98279.3	85691.6	135355	116931	137462	144638	154358	137438	117644	141148	191675	181061	167563	123421	162472	99098.9	135995	121225	92364.4	101002	89805.3	125990	167973	130790	223319	212463	209030	169924	242644	365440	167100	187508	151055	176157	134382	171147	777323
CI-20150814-04_10_1	S211	S	12	Vehicle	1	78473.1	76737.8	88038.7	80080.1	106433	102502	73121.2	69335.6	72076.2	62674	73812.6	80188	114855	101636	97973.4	93543	116656	94125.6	110561	110933	70972.8	57305.5	74771.5	77315.8	92735	65514.6	80537.3	89222.7	104852	81057.4	118764	105062	108700	73740	50838.9	85803.8	141845	77188	53755.8	84573.3	97651.5	80229.6	93226.8	160763
CI-20150814-05_10_1	S212	S	12	Vehicle	2	63320.1	104798	81905.2	66560.5	60994.3	59710.9	118045	78849.2	125994	67009.2	92429.6	66455.4	74406	67168.1	53559.4	82013.9	79731	110666	70352.2	72276.4	53558.7	73263.2	74910.3	67895.9	64941.8	77159	67864.3	83932.5	73267.2	85492	76346.2	54936.4	65556.9	122927	98063.3	111931	108593	82305.6	82776	75992.9	85510.2	74969.6	82858.7	134805
CI-20150814-06_10_1	S213	S	12	Vehicle	3	102804	80349.3	93391.9	75043.9	100187	119260	92913.4	110151	100783	127843	84212.2	77038.7	81021.4	95077.9	93932.8	80890.8	112178	109025	70422.9	85636.7	84270	98392.6	70561.4	75107.2	89445.7	79496	91461.6	86050.5	93756.4	109704	84016.2	142891	115660	94570.3	77002	204407	155518	82449.6	112865	112355	67008.8	99934.4	104108	242874
CI-20150814-07_10_1	S214	S	12	Vehicle	4	104296	106402	76430.8	82250.7	110490	97174.5	117722	92527.8	90651.9	97290.1	103966	97395.6	88728.7	93495.3	98318	96834.5	74138	100230	120615	93071.1	123335	77799	110678	117268	83685.4	82772.5	117406	85613.2	94295.2	99004.5	79839	109121	126363	112246	105389	246749	100300	103350	66236.5	107218	126245	97562.2	74762.3	278830
CI-20150814-08_10_1	S42-1	S	12	Alcohol	-1	117358	91049.8	110607	83646.2	99580.6	115568	147852	146198	126720	105507	97938.9	125509	149877	160840	179116	103194	164750	209619	171734	119357	86934.7	115954	92893.1	74785.9	100552	99673.7	128993	129880	123621	106434	125927	276592	185098	141010	188779	847945	258068	120742	105540	101356	88523.5	172302	181625	2.58175e+06
CI-20150814-09_10_1	S420	S	12	Alcohol	0	71334.4	96557	89509.2	95375.9	79437.4	99079.7	91644.3	100989	91183.2	93957.8	90315.3	117496	94407.3	88881.7	137924	85556.3	110892	98889.1	89897.7	142726	88315.5	95910.2	112229	84746.9	93858.7	89282	90732.6	113614	111873	77369.7	93004.6	88056.8	113014	113198	120548	655391	131765	132469	94526.7	124374	102971	82670	82244.9	623494
CI-20150814-10_10_1	S421	S	12	Alcohol	1	124338	76041.1	83099.5	85653.9	83085.7	75975.6	64458	97161.6	102263	116710	87248.9	101376	90802.2	75232.8	81970.5	91018.1	112631	74308.4	94285.1	84070.1	95267.7	100761	56038.3	105680	86412.1	71884.2	107470	106651	61718.4	93963.8	96571.2	127504	105881	123860	83597.6	295527	71691.9	78362.1	90070.2	83498.3	99413.4	85872.5	80031.1	197260
CI-20150814-11_10_1	S422	S	12	Alcohol	2	99425.9	102670	71246.9	130247	98091.5	98661.6	72013.3	94734.7	83579.8	85964.5	92199.3	84187.5	108803	97098.7	66234.2	72881.2	95620.3	79122.3	66198.3	96795.1	70511.5	58430.6	85446.4	83667.8	95384.8	86228	75238.2	85916.4	107073	99492.3	106723	85619.8	81876.2	140301	111826	149885	93882	84593.6	68806.7	99539.4	66496.5	85903.7	109950	144658
CI-20150814-12_10_1	S423	S	12	Alcohol	3	104523	91772.9	87187.4	85671	74698.9	103853	104925	81634.5	91838.4	98726.3	79920.4	71119	95094.5	76911.8	68059.9	114725	125202	89430.9	76647.9	78630.2	105159	93075.7	68474.2	84439.4	69759.2	84997.2	93573.7	113908	129977	103083	125181	90269.5	111934	106379	109016	233928	115943	88840.1	101965	88125.9	90872.3	104030	77557.7	192653
CI-20150814-13_10_1	S424	S	12	Alcohol	4	93871.9	68159.4	78295.5	109561	105958	82063.6	69290.6	105430	71940.4	95484.8	125242	86317.4	65461	109494	86803	131570	82648.9	141839	120226	97874	97398.8	81869.2	84537.4	69960	89918.9	84278.5	96912.9	59155.2	109269	73867.8	102089	51271.5	155398	103030	112391	387143	110193	108476	118725	69575.7	90065.7	65286.1	101514	249655
CI-20150814-14_10_1	QC2	S	12	QC		100856	102031	105461	87598	98439.6	83252.6	112220	104561	84828.5	110315	112485	79184.1	153248	105883	116495	153719	88400.9	154095	159634	103553	77147.7	107728	109334	108906	114130	98297.8	111383	145298	126596	106286	112883	158038	135960	173191	181147	733067	232005	96223.6	130593	137873	145526	121301	121110	1.08676e+06
CI-20150814-15_10_1	S53-1	S	12	NAD	-1	152330	162770	149911	108043	151627	78644	110737	141650	134747	128416	112336	135581	167363	239695	181992	169363	138905	211315	217781	123090	162341	111524	116625	140661	99406.9	131341	118802	106123	175685	148820	136062	266456	179056	220549	251756	660668	853690	132912	131113	150207	149819	167698	173601	1.25562e+06
CI-20150814-16_10_1	S530	S	12	NAD	0	172886	136014	135726	120670	112059	78520.2	128577	152817	171771	172852	143831	172510	217706	299274	239962	202629	168710	254951	234094	111367	138049	151020	109362	103486	139191	132071	164990	75484.3	139995	160760	101107	279426	190283	257353	239763	654637	2.33848e+06	155668	125007	179923	165810	158668	144580	1.09281e+06
CI-20150814-17_10_1	S531	S	12	NAD	1	116643	111767	121653	79551.9	109995	113623	126452	151664	148004	124683	101982	127876	159770	144114	153480	134052	108957	159241	174077	131497	130340	92549.1	128802	137087	121031	123513	119985	140234	132200	142162	128067	155979	148323	186583	131907	513634	727577	137530	135209	165035	154739	157562	158668	513754
CI-20150814-18_10_1	S532	S	12	NAD	2	83659.5	80455.6	95446	64740.7	81820.6	84444.8	65060.4	59893.3	86407.5	100989	90665.8	76859.4	88064.5	101035	82553.1	61541.8	88029.5	87436.7	104093	93334.6	85604.4	101211	112669	83720.4	79045.6	97786.7	58950.5	77327.8	89241.3	86453.2	61863.2	80787.3	89320.7	104034	71859.8	229515	112286	84707	116020	75204.7	121387	57296.3	88064.3	130314
CI-20150814-19_10_1	S533	S	12	NAD	3	92759.1	73718.2	54231.5	93583.6	102692	85924.7	69321.8	69893.5	66170	73419	54272	77569.7	96828.1	68074.9	91891.6	84709.1	67054.7	91959.1	87027.8	87123.6	94665.2	84367.1	86813	65091.8	68110.9	98670.8	90214.2	87335.5	95644.2	68905.5	68583.3	87828.9	65261.2	116748	68118.4	232278	69379.7	69247.5	102300	85784.1	73885.9	70179.9	95221.5	94449.2
CI-20150814-20_10_1	S534	S	12	NAD	4	90895.3	93810.8	105758	127761	78356	73978.1	105534	85907.8	83596	84245.9	80296.1	117647	76342.1	80060.8	61093.3	86499.2	71607.5	104140	52697.5	78282.4	92490.8	73324.1	95322.2	69142.7	113915	101317	93403.1	102813	72625.1	107364	102408	75547.5	64046.8	76933.4	112295	211918	78276.6	66142.5	83757.7	67696.6	91603.1	81354.2	82743.7	109385
CI-20150814-21_10_1	S34-1	S	12	NAD + Alcohol	-1	100598	87414.4	110403	88753.1	72821.9	109579	100124	89808.3	87223	82486.4	108635	103271	72742.5	114827	95495	124414	81726	121982	122548	101495	98503.2	83033.3	55776.8	103910	126118	78798.9	96086.5	102411	100859	85689.6	85364.5	140453	83453.7	104523	142139	305352	110120	77733.1	85507.2	116673	109843	83514.9	106694	964119
CI-20150814-22_10_1	S340	S	12	NAD + Alcohol	0	88058.3	73068.3	118265	69268.5	70260.6	81935.9	94929.8	81277.9	116519	70471.1	95978.7	94644.8	123490	177313	104018	119062	100162	100065	110145	80729.4	87142.4	96737.1	85417.5	95112	108605	89612.3	110738	112324	111523	109059	100286	95974.2	89102.6	86418.3	135067	297552	115972	92417.4	80172.1	116526	83915.1	61122.1	126370	665518
CI-20150814-23_10_1	S341	S	12	NAD + Alcohol	1	101403	114832	78647.5	68049.8	64663	69524.1	71660.1	78962	103931	110874	104779	117944	90281.2	106625	120916	124435	102331	86562.5	86746.8	91309.5	107414	96742.8	77933.1	72747.5	104106	80877.4	66035.8	105624	93478.5	148884	86387.9	116738	101086	80226.6	74978.7	172049	91062.4	108448	86933.1	81061.9	96664.9	74601.7	100219	225790
CI-20150814-24_10_1	S342	S	12	NAD + Alcohol	2	79128.9	73059.4	66707.5	92463.5	87093.1	71983.8	59316.4	69496.1	93976.4	82159.5	67182	71474.5	58926.7	79613.3	69111.1	66928.2	88763.6	84106.6	77905.3	74262.1	83300.1	81017.2	99990	86800.6	90331.6	93507.1	88399.3	79301.8	98579.4	85823.1	75949.9	76703.6	90186.3	93041	72438.7	156725	68321.9	63414.8	96900.1	89748.4	69581.2	76296.9	61750.2	118693
CI-20150814-25_10_1	S343	S	12	NAD + Alcohol	3	71902.1	75212.6	82556.5	74925.8	77937.4	81672	92586.8	91722.9	93961.7	86984.8	80614.5	50963.3	89646.4	95895.3	99226.3	112349	92193.4	62779.1	70247.4	87736.5	69104.2	69101.5	61263.1	79185.6	55749.6	60951.6	87857.3	98552.5	76819	86120.3	60967.2	78235.5	48287.1	74317.5	93216.6	125509	86010	59719.9	62748.5	57922	82456.8	58356.5	72488.8	123223
CI-20150814-26_10_1	S344	S	12	NAD + Alcohol	4	89715	86382.6	72524.3	83935	107085	77663.2	76807.3	106016	122045	114714	109263	85793.3	123737	99928.8	166091	118136	92680.2	124141	88574.3	77274.5	117764	93947	108560	117668	97127.9	106221	98100.5	90043.8	113623	95569.9	103394	107861	118246	123452	158840	303518	102495	97767.4	96306.3	142696	124708	81603.1	128401	266331
CI-20150814-27_10_1	QC3	S	12	QC		144307	150995	114046	124556	113181	134592	140721	132627	139678	78693.8	96324.5	87967.3	118219	140609	121512	99018.2	125312	163420	142752	116948	104653	153512	163227	131851	133168	111673	88257.5	81622.4	98969.1	124656	115246	174834	173198	161656	113151	804789	275992	129533	132761	129035	163627	122414	171352	1.11227e+06
CI-20150817-01_10_1	QC1	Q	13	QC		94764.5	107597	94713.3	108645	109623	118689	85639.5	108191	90147	103808	114072	123587	111993	175967	161009	143934	171592	77211.3	130612	112534	103263	133039	110044	103528	107773	134013	133297	137845	103735	112750	148264	165345	100894	146167	145835	728206	239190	106405	124878	135098	156408	103944	115217	1.08553e+06
CI-20150817-02_10_1	Q21-1	Q	13	Vehicle	-1	151316	109990	84712.3	129550	145273	118062	125077	145531	110215	114990	111733	109776	131713	140085	168829	131867	101788	173776	228413	118506	162301	139888	108456	120472	121346	118514	91985	101592	178544	133935	149597	216923	131205	169247	158305	937487	367730	104047	165441	175323	160645	168502	156569	2.15004e+06
CI-20150817-03_10_1	Q210	Q	13	Vehicle	0	110046	119772	128862	131364	109542	113453	117532	178050	124912	101494	149095	96550.8	117485	163485	186992	146294	148864	174774	193171	127466	135145	125101	178570	143041	133981	112940	162200	144624	152315	153606	167756	248349	200510	170106	201424	1.09656e+06	423675	172068	148451	153485	177280	186998	183192	1.3984e+06
CI-20150817-04_10_1	Q211	Q	13	Vehicle	1	134290	106845	81213.9	61950.4	100550	79730.9	79892.6	66499.5	75255.3	107187	67838.4	91606.8	101851	102483	76532.8	105984	62544.3	103543	111689	108452	83332.1	124005	105505	78946.8	90061.5	105256	124699	93916.5	89504.9	81021.1	51439.3	115404	87100.9	78645.9	106675	323227	75560.3	152654	75814.7	94205.7	129679	93668.5	94287.9	331481
CI-20150817-05_10_1	Q212	Q	13	Vehicle	2	96471.6	105496	74453.6	66317	83573.7	97490	86146.8	89814.8	88806.4	91214.9	111591	74210.3	81214.1	91483.3	82783.1	85027.9	113004	87081.5	97948.1	80339.5	61907.9	141470	105227	87091.6	106566	93672	82860.7	116836	58932.7	84152.5	61961.1	113288	114017	92215.9	113394	215270	114386	124458	124210	94388.1	92083	114174	80617.1	133960
CI-20150817-06_10_1	Q213	Q	13	Vehicle	3	90183.7	92180.4	82126.8	105191	101247	95281.2	107736	85697.7	104015	82477.3	86457	94967.4	102803	107901	102067	112507	103194	114732	134432	105641	77807.7	93708.5	102963	77955.6	98767.3	108974	79160.9	70054.1	98608.7	112058	64769.1	134991	94988.8	86092	105936	399900	94253.8	75418.9	138875	108700	86114.6	99411.5	90874.3	272131
CI-20150817-07_10_1	Q214	Q	13	Vehicle	4	71192.9	46226.8	105524	94576.5	64621.1	76422.7	73581.2	88538.5	70544.7	105486	100357	86349	102722	97083.1	71248.7	87722.7	98330.3	70874.4	96632.6	84634.3	94284.4	78270.7	92167.7	72850.9	84975.9	66523.7	81353.9	92429.4	104417	111389	87378.7	91732.1	94326.4	118101	84024.1	196052	97243.5	94745.2	64505	99261.6	88032	97766.2	120473	129022
CI-20150817-08_10_1	Q52-1	Q	13	Alcohol	-1	137856	108754	127289	85418.3	112270	102997	111085	163893	138449	131895	147485	103231	107899	196505	98290.1	98873.3	84643.2	101902	164693	98069.2	127880	172955	146764	91050.6	188603	94019.3	110740	138270	138523	133992	131569	168466	149294	149328	150719	815754	238999	125651	120313	124555	167395	156679	213092	3.91468e+06
CI-20150817-09_10_1	Q520	Q	13	Alcohol	0	226444	160429	104778	128793	151875	158252	186626	203545	196121	168519	183000	175973	170713	220601	251939	157783	196157	227136	299152	191862	152787	187725	139367	146990	143157	162865	167995	211056	188848	237670	184254	254745	302017	258095	316182	1.2876e+06	721479	219482	244573	224618	253670	269981	275737	3.93691e+06
CI-20150817-10_10_1	Q521	Q	13	Alcohol	1	91299.5	85644.3	120786	100851	88550.4	118568	119981	109413	89133.6	93172	73591.9	86883.5	141667	71288.2	114073	129071	77139.9	102551	133506	123482	86853.6	127246	116232	105370	81476.5	137523	92821.3	130012	111082	88528.1	115551	142062	129446	119427	182992	484784	210357	131995	104959	162471	128767	160366	134775	1.3631e+06
CI-20150817-11_10_1	Q522	Q	13	Alcohol	2	56244.7	99180.7	80358.9	64448.3	74292.4	72950.7	67924.1	85825.7	79314.5	98707.7	85001.2	55820.3	67920.9	111206	110262	78921.3	76451	77114.5	58503.6	95614.2	64002.1	71587.9	69275.1	85942.5	64733.6	72491.7	75874.6	102294	98630.7	58055.9	108629	67593.7	61545.3	75418	60410.6	111584	81312.9	74494.9	92546	101860	41121.6	68121.6	62779.4	179039
CI-20150817-12_10_1	Q523	Q	13	Alcohol	3	57899.5	70660	66907.9	78617.2	58276	73250.9	91828	59204.5	63548.8	62225.6	66815.5	78764.1	62571.1	78844.8	53879.6	70467.9	66055.5	75393.3	68210.3	76900.1	92926.8	99057.6	106294	82020.7	71696.5	74825.4	69425	74367.6	84111.3	82195.6	86664.7	67827.3	55468.2	65759.3	78891.5	147792	74945.4	74723.4	65103.8	59101.8	49598.4	78964.7	85150.1	167723
CI-20150817-13_10_1	Q524	Q	13	Alcohol	4	93362.5	102177	82358	134548	86633	81253.7	68645.3	113579	76349.3	123007	107048	81197.1	82928.1	107486	127266	147076	120068	128105	96088.3	77019.4	102764	78370.8	103693	102580	97423.6	110094	79187.1	101095	100656	137944	84236.7	89931.4	94179.2	72902.6	99714.7	286624	92671.7	109036	108231	112327	117444	93161.5	138964	338220
CI-20150817-14_10_1	QC2	Q	13	QC		92914.2	146983	118337	100726	87791.6	89042.7	100422	79830.5	118888	158390	121779	124871	173163	214837	165318	112898	114398	130555	107102	83538.1	124841	118196	93839.1	106857	106016	91166	124056	99445.1	128418	154712	120548	164818	82564.7	131086	155811	727133	239732	130899	110631	133743	136378	95747.1	125059	1.09316e+06
CI-20150817-15_10_1	Q63-1	Q	13	NAD	-1	189783	159374	140971	168964	150128	96842.5	122477	244566	228457	139362	169747	161557	187092	232192	244629	191162	155654	290640	271531	167390	166351	139120	184638	163620	158342	153565	175918	195812	256393	160909	208194	331293	285303	262441	304809	348320	1.28296e+06	198845	160399	207183	243237	216346	254618	5.59739e+06
CI-20150817-16_10_1	Q630	Q	13	NAD	0	213213	197984	213367	177732	167616	150059	180986	242072	261479	202918	205589	199540	263254	316812	304082	245137	213448	363674	364197	266146	240714	220206	215761	235931	259823	262683	327768	240534	324219	332991	283175	356944	383094	387294	459140	1.24139e+06	1.21219e+06	347812	292540	310320	374087	413337	395190	3.06118e+06
CI-20150817-17_10_1	Q631	Q	13	NAD	1	159199	104642	86489.3	121482	119616	111145	134964	85757.4	125535	109836	102612	143568	111535	123620	121374	96149.2	119417	134470	149768	117051	110560	92918.8	139579	98057.6	119558	116954	112513	137328	111260	118085	79048.3	143525	128419	112456	164643	393432	186740	135889	121923	147336	86505.2	146305	137805	601028
CI-20150817-18_10_1	Q632	Q	13	NAD	2	85404.5	65805.6	91223.6	86592.3	90809.2	84118.9	100015	74629.6	118056	85796	96402.9	86966.9	69064.6	110583	67855.7	91891.8	86591.6	73204	112505	82674.2	84580.1	99311.8	74968.4	74715.9	96729.1	97924.7	91704.4	64592.5	63914.3	73208.7	78763.9	94896.9	88937.3	131217	146339	535086	109482	69698.5	85947.6	97528.1	83088.8	106769	77905.5	384472
CI-20150817-19_10_1	Q633	Q	13	NAD	3	84695.7	90339.3	86166.8	80078.6	95597.5	86494.9	73155.5	97082.9	79017.5	73195.1	58580.5	99702.1	115823	68495.2	75233.2	52196.9	92288.6	75894.3	93425.3	94458.5	96686.2	46016.3	77660.8	83202.4	79655.7	106740	77703	74755.7	109744	78102.4	72357.9	91173.5	74575.6	66451	106738	244373	107540	80151.7	89667.9	80590.2	108608	95945.3	140333	153483
CI-20150817-20_10_1	Q634	Q	13	NAD	4	105919	86732	106553	84594.7	91947.8	101603	89866.4	96453.4	69255	135729	94327.2	108502	102540	63258.8	88887.5	87563.6	80371.8	102840	84167.2	117960	88931.7	109306	72394.6	110536	87636.6	69967.1	73618.9	109559	89031.5	82543.1	76457.6	97039	116849	85699.3	109265	379264	108499	80539.2	86656.8	118515	122901	98528.1	90545.5	245152
CI-20150817-21_10_1	Q44-1	Q	13	NAD + Alcohol	-1	127527	96334.5	78151.4	142058	121322	117395	126594	101305	153258	130549	104662	109526	132200	136813	159982	96400.2	139095	137417	120995	113430	120152	135656	140232	136948	89683	112795	122089	148731	125078	116295	143337	223174	163674	137656	151181	509627	148245	129514	122754	121471	111133	165773	185763	2.63716e+06
CI-20150817-22_10_1	Q440	Q	13	NAD + Alcohol	0	135577	108122	129019	98557.6	124197	84793.3	73620.7	147777	132089	112649	86821.1	97713.6	146740	153727	133678	108173	87073.2	166142	209481	125849	76362.3	145079	109899	92233.8	137970	123055	153850	114042	92816.1	136107	94919.3	206070	186138	159517	152386	783189	187106	118961	115959	121255	142274	154665	146119	2.2154e+06
CI-20150817-23_10_1	Q441	Q	13	NAD + Alcohol	1	111419	137524	131946	110882	80055.9	99933.9	93014.6	106333	132906	102287	100751	119273	115393	104169	97756.5	129225	125101	133129	132581	120155	117461	93894.2	122850	125141	91503.7	93641.3	100044	111781	112782	121723	118399	148590	143377	130912	171543	391597	125343	122978	179402	88713	104315	76443.5	101876	711593
CI-20150817-24_10_1	Q442	Q	13	NAD + Alcohol	2	69669.2	85095.5	75407.7	88971.8	88951.8	91700.3	106466	98278.2	112694	86001.7	105468	63195.5	80200.4	88876.5	62820	115236	114970	94772.1	110986	77364.7	78283.4	75881.7	70791.8	83514.2	82562.4	78902.8	102087	81211.1	56744.5	120479	80414.5	77109.9	82548.1	118793	74080.2	183462	95963.8	83556.9	65815.7	107662	71803.3	92183.2	84281.2	300714
CI-20150817-25_10_1	Q443	Q	13	NAD + Alcohol	3	79402	100599	83198.7	80783.2	99575.3	69056.2	78700.8	112139	87352.3	70234.6	79093	68118.6	95271.6	101354	72274.4	95559.6	102374	104443	106301	81370	102788	82585.4	82312.7	89245.5	78286.6	88145.7	97813.7	113360	102789	73373	100985	96931.3	144464	116407	102069	209470	85224.1	78788.5	80894.5	113216	94462	113880	92572.5	180910
CI-20150817-26_10_1	Q444	Q	13	NAD + Alcohol	4	90019.5	106786	77836.2	76482.1	91324.7	84013.3	42659.6	109900	83972.5	74269.1	58724	78949.4	136030	89944.5	100387	118888	100806	70703.5	56095.2	96452.7	90307.6	99965	115985	84611.4	103619	101412	109256	101385	66595.6	100347	116940	63847.2	87506.1	92803.3	64171.4	141395	76901.1	123028	83498.1	75584.5	106322	101632	82587.3	169546
CI-20150817-27_10_1	QC3	Q	13	QC		124679	144313	106933	96933.4	119951	90487.6	73734.3	94572.6	139826	124377	99507.8	122339	108241	156519	104553	130498	115673	123906	143209	105218	94401	91088.2	99283.4	108382	120182	122171	145036	112361	123013	89655.5	122542	204697	151689	126795	169455	700935	255445	131021	126773	87752.2	131759	107743	154399	1.09247e+06
CI-20150818-01_10_1	QC1	I	14	QC		117333	94882.7	116347	86944.4	78126.6	97916.9	122061	87697.3	114821	130012	92607	106950	133339	136919	107071	130526	130145	112883	160587	109547	80037.8	96627.3	156650	89549.7	166051	81909.9	164494	110335	140073	115079	78307.8	155278	122490	133799	121083	760092	187063	73509.7	139346	117707	107245	110103	132958	1.08304e+06
CI-20150818-02_10_1	I41-1	I	14	Vehicle	-1	153506	116855	160499	87309.7	102093	136743	178465	171430	148511	117004	120087	105213	125732	151708	178955	180500	98647.5	228729	255737	122183	133305	130524	122961	111358	125136	127629	145015	137966	192419	136148	149403	387228	261341	218993	268112	735042	521075	207667	163544	187795	200490	182599	222491	4.13645e+06
CI-20150818-03_10_1	I410	I	14	Vehicle	0	106959	147671	139317	95534.9	112089	130077	95501.3	148558	137269	104059	154879	128608	133667	149935	163980	149461	92456.5	144931	245281	135879	86062.4	139580	111891	126466	114198	92376.8	120522	91378.2	117997	158786	113251	177772	179967	155642	155800	638531	222259	127975	104973	161546	139042	135817	132475	1.96882e+06
CI-20150818-04_10_1	I411	I	14	Vehicle	1	118805	122169	78918.2	118361	96631.8	84610.7	136464	134174	98765.5	121497	111134	118823	112070	129660	167210	124424	131483	182504	231297	133958	92391.7	107126	126418	145410	134058	120289	134902	156891	139305	150467	172715	223653	170014	156783	167172	358586	461840	128694	134743	180938	143691	169070	161946	1.31964e+06
CI-20150818-05_10_1	I412	I	14	Vehicle	2	98888.1	85152.8	71555.4	66865.6	98530.1	139257	112960	113692	56287.4	78128.2	83369.9	107909	93300.6	92002.8	107002	94748.4	92193.1	132547	91992.8	113343	128164	78288.1	101539	98887.1	116452	157093	91147.7	112169	105793	76837.6	128659	109084	80723.7	121782	140762	154957	86820	109420	90412.3	122575	100897	116323	84420.8	272012
CI-20150818-06_10_1	I413	I	14	Vehicle	3	109747	80242.8	52018.1	76643.8	62931.8	71759.7	64493.7	74579.7	61226.2	95674.2	68794.5	123220	81246.5	115730	87106.3	83706	66149.4	96726.1	78836.9	72182.1	117523	82913.7	74614.2	80206.9	84080.5	111654	86456.1	98597.4	96783.9	70151.8	91408.8	65700.8	97309	75335.8	67343.8	152606	94738.7	86700.8	90210	97784	101252	112990	81797.9	245864
CI-20150818-07_10_1	I414	I	14	Vehicle	4	86186.7	68154.3	103187	81895.8	72723.9	94098.4	71208	77394.5	89214.6	69090.7	83809	99194.8	78761.8	50807.6	99136.5	97871	96715.1	98849	106115	92789.7	81698.2	98219.8	115649	95443.7	94415.9	78669.6	111858	70861.9	56276.2	81120.9	81818.2	108808	112612	78781	84347.1	201089	119491	112326	91077.4	114252	100199	89107.5	95265.7	227589
CI-20150818-08_10_1	I52-1	I	14	Alcohol	-1	128559	107984	86997.7	113023	74042.6	93365.8	118664	141549	122105	127193	77748.2	121305	126596	126628	114067	127024	134311	216708	173749	107319	72774.9	99070.2	112078	107223	96260.8	85038.5	120788	105857	100385	136536	148655	179428	165232	105301	191024	863910	243979	110635	75299.1	111956	128958	145927	134623	659925
CI-20150818-09_10_1	I520	I	14	Alcohol	0	136030	77202.4	85898.5	85601.8	105038	135023	92739.7	90682.5	104683	122917	101518	96368.7	124466	148207	89735.4	124849	104911	175336	107968	125445	79124.3	109282	116201	114023	106726	101329	95416.9	102109	91877.4	100201	106189	149115	146395	87670	161398	975851	183476	107230	123908	110015	104853	119312	97659.3	491746
CI-20150818-10_10_1	I521	I	14	Alcohol	1	145311	124757	90841.2	102784	112779	89655	118074	121208	129879	105091	117564	109816	85596.8	96698.1	110199	132906	144820	130899	123371	93575.3	82424.3	105069	136344	84999.6	74034	92089.5	143465	91313.8	105404	104945	81332.5	116541	179630	120981	134335	419034	115387	136151	69207.8	84134.9	104980	102005	137168	203760
CI-20150818-11_10_1	I522	I	14	Alcohol	2	96884	85232.3	69940.1	86093.5	119475	104995	94399.1	86843.1	116823	81492.9	81438.7	64018.4	111140	66584.1	114704	113329	132797	91456.6	68677.7	77089.2	64249.3	98609.2	68721.1	90084.8	73615.5	98029.2	74647	87440.2	111834	84579.5	87171.8	75423.7	68614.4	108404	100879	145681	53462.6	70865.1	78355.5	104304	84478.1	75797.5	70543.2	86260.1
CI-20150818-12_10_1	I523	I	14	Alcohol	3	96439.8	102727	93809.5	92442.2	115088	94090	53106.3	103249	72766.8	70404.8	78807.8	88818.6	92787.1	90036.9	88403.4	80988.9	64458.9	105782	96010.8	92998.6	105175	107458	92790.1	107269	79068	68216.3	87398.9	71209.3	86487.2	89865.3	66488	86949.3	127549	101875	98951.8	232098	92975.6	99504	86693.5	99585.1	87688.3	97744.2	109772	114508
CI-20150818-13_10_1	I524	I	14	Alcohol	4	108084	66148.2	91356.4	62615.5	123231	69093.2	68283.1	66899.8	90303.2	93222.1	58655.4	97849.9	85709.6	90588.2	85637.3	132583	106859	86557.9	127955	114269	107508	73160.1	113015	78288.4	102240	89953.2	98232.9	97926.1	97076.1	108832	88367.9	71282.1	108019	93969.6	134637	317998	89258.9	103157	119178	84878.4	111482	103532	96246.1	194008
CI-20150818-14_10_1	QC2	I	14	QC		133969	102222	115262	100204	103660	140221	136130	106662	65128.1	79805.4	135199	105684	122538	159000	135762	158220	100294	112857	141088	110119	109300	187898	90446	91433.4	126909	100157	167311	108686	92521.8	97237.4	77526.8	158832	155288	164522	169111	748432	270131	137481	122815	122866	133016	165842	188000	1.15834e+06
CI-20150818-15_10_1	I63-1	I	14	NAD	-1	157555	116259	161394	120438	120674	153780	143867	221868	83163.7	86157.4	120207	111072	133054	177350	151189	158809	156468	226980	232397	149736	129766	140732	131480	133307	143335	147594	150904	142732	121945	106656	99177.4	278918	225726	444961	271222	744718	783639	146706	186507	163455	209659	168650	196693	2.76207e+06
CI-20150818-16_10_1	I630	I	14	NAD	0	167465	122898	122684	99344.8	124874	98172.4	136213	141837	132464	106430	127988	103681	136455	223401	195295	147877	105756	254055	238099	132478	96749.3	147465	134661	124763	110279	155104	124959	95678.9	130674	152579	121614	238232	231657	341189	211470	928588	987301	157395	113062	205723	168292	132077	167742	1.69335e+06
CI-20150818-17_10_1	I631	I	14	NAD	1	99704.5	83697.6	124451	83916.9	120683	109105	97696.7	108544	118916	135592	68522.8	79861	171813	159498	123684	109462	121982	139497	184700	137437	96891.8	143426	129634	79736.9	102653	84154.8	115455	132603	101493	112945	109015	116309	140066	212297	156318	475218	474110	106181	137588	90941.6	120030	133364	153866	651034
CI-20150818-18_10_1	I632	I	14	NAD	2	109056	92621.6	116501	122620	96930.9	102504	84575.8	86005.7	111522	98034.2	93425.6	87585.2	78232.3	102113	99723.4	87122.4	102521	72614.6	65295.1	86145	116491	77045.9	96864.7	114863	109503	72706.8	91595.1	81089.1	128375	121662	93355.6	80716.8	66926.7	82688.5	99165.3	354659	103093	82774.5	70973.3	94604.2	98567.7	107605	80319.8	185362
CI-20150818-19_10_1	I633	I	14	NAD	3	60581.7	97453.8	82057	78124.9	80387.7	90997.2	74246.1	93975.3	102148	112897	84338.9	78441.1	93626.8	97691.4	128951	85949.7	72355.7	64355.8	104966	73981.6	89546.7	91732.6	102884	89781.1	97425.9	75974	92663.4	89433.1	71847.5	115864	96473.1	120650	101847	90205.4	80425.1	385708	104447	83363.8	105780	88172.1	127859	91277.6	81629.7	186872
CI-20150818-20_10_1	I634	I	14	NAD	4	100200	57931	53560.4	69069.9	76017.8	66980.3	63848.9	50844.9	61631.3	62317.7	74418.6	50261.1	68349.8	74814.4	78616.8	70031.4	101419	97602	64615.7	56729.2	72231	68467.7	66207.5	67492.9	126561	69343.5	49313.9	73891.1	50027.2	68377.8	80455.1	69685.8	75937.3	100587	74279.7	264383	90199.8	62031.6	50805.2	77966.4	97995.1	63950.7	77461.2	152409
CI-20150818-21_10_1	I24-1	I	14	NAD + Alcohol	-1	158746	143402	136143	153447	142911	153504	161035	203156	171389	134921	150617	168485	160723	209037	142545	212373	140031	197005	211048	98874.6	90566.8	116980	126508	106768	149379	143721	156257	178489	120692	164601	152495	321175	217173	253415	241096	642508	736451	122373	193683	198456	194168	214727	231075	2.6857e+06
CI-20150818-22_10_1	I240	I	14	NAD + Alcohol	0	120441	125763	100979	117165	125248	118595	143752	177303	159200	124690	116671	167719	121195	151747	175583	143649	140530	157013	234130	91496.2	124041	147231	142293	131221	95082.4	101793	133902	124370	116170	124499	121565	193421	210031	201807	209820	931568	588955	127828	126010	128598	134870	176473	165636	1.79507e+06
CI-20150818-23_10_1	I241	I	14	NAD + Alcohol	1	109550	115241	97345.8	126800	58770.1	91474.8	98902	115846	84456.4	96862.5	101913	79676.3	124298	102512	89948.2	90342.6	98716.7	105263	121711	94980.4	92659.6	92921.3	72194.8	122068	124237	98537.8	95361.6	96345.5	105940	89419.8	103616	75242.3	93419.9	161310	115193	431235	123025	74677.8	103449	78560.6	73742.3	122381	159267	325580
CI-20150818-24_10_1	I242	I	14	NAD + Alcohol	2	82186.2	75956.1	94812.3	74734.4	81404	64748.1	111266	79685.1	65756.8	60969.4	63940.5	90499.4	83281.9	69542.4	96521.7	108519	89525.6	69269.3	42990	72565.2	88951.7	99569.3	77670.4	85967.1	101256	72214.9	92622	93387.4	53270.8	68294.3	102127	105183	114966	75025.5	73591.8	190194	102739	82195	135320	87223.3	121525	97520.2	72478.9	140511
CI-20150818-25_10_1	I243	I	14	NAD + Alcohol	3	92451.4	94775.1	86068.2	79995.3	69550.1	79923.1	70114.4	57923.2	94736.3	70101.3	96607.5	72099.3	93947.1	99036	95314.4	133455	63321.6	111886	116983	100648	96411.1	123187	78927.2	89091.4	83587.6	79300.3	108805	89409.7	105143	99338.1	82466.4	121281	69327.6	132193	142558	313411	93810.1	100388	108387	114299	118201	116465	116804	294572
CI-20150818-26_10_1	I244	I	14	NAD + Alcohol	4	106511	98296.5	93649.4	75062.8	89554.2	57863.2	83445.7	88080.3	101521	140437	90247.2	109701	69364.5	86713.6	62343.2	73723.3	92177.7	91710.3	112331	80880.1	65130.4	83135.7	125141	64087.2	96767.4	88391.1	115747	91415.1	83929.9	81533.6	110297	79301.7	116360	114150	97909.2	157159	105392	82046.1	97078.5	88842.4	68277.5	86181.2	121168	168160
CI-20150818-27_10_1	QC3	I	14	QC		110454	126196	92231.8	120621	90716.3	88668.6	89041.6	94630.2	125437	130253	89552.6	102082	114153	144081	113881	153077	121552	121105	127452	115632	110348	97895.8	81846.5	67991.5	79433.2	116799	114941	104788	65192.8	94674.2	86011.8	165813	124496	125218	154677	754519	239701	101186	106026	145365	135411	102883	124512	1.13923e+06
CI-20150819-01_10_1	QC1	K	15	QC		99160.3	119208	75788.9	82033.5	113814	102314	102855	128005	117808	108919	106856	103860	141776	186287	120714	118991	135064	139858	111595	110022	87204.5	104236	148512	122569	100594	138452	115184	124566	136772	96562.6	123975	174343	143408	110477	161505	721952	223070	114488	137129	134330	138169	159187	160779	1.12622e+06
CI-20150819-02_10_1	K51-1	K	15	Vehicle	-1	142942	165762	89819.2	101719	134987	105974	128226	190262	155033	146273	81230.5	149370	178678	250622	193361	245519	184199	230642	163957	156345	108364	144843	119563	95413.9	104535	120317	167716	120144	206734	138301	168850	231999	200235	252796	201126	722545	630784	118423	151525	111761	203129	175332	139918	988505
CI-20150819-03_10_1	K510	K	15	Vehicle	0	153169	140387	106894	86847.6	103857	137382	162745	292271	122274	139371	160424	141931	208403	266097	213221	173452	164615	255190	229612	142264	101450	172676	116802	110114	139009	117764	147591	111512	133433	163115	136664	191216	149878	270266	217513	1.19154e+06	1.24914e+06	111279	165319	195083	194582	144744	150801	616433
CI-20150819-04_10_1	K511	K	15	Vehicle	1	93623.9	115494	65162.5	108412	121498	100222	86374.6	131351	143030	137379	135382	143801	119066	198544	145905	148043	95108.6	134956	120231	119078	152547	129280	117526	112304	89298.6	139115	108697	155256	133904	142303	151407	124531	152688	251557	178017	616584	678331	136738	133961	111088	160016	146290	152286	333711
CI-20150819-05_10_1	K512	K	15	Vehicle	2	92467.2	86304.9	89444.1	69626.5	141546	72979.3	121298	63056.7	103222	90552.4	118490	93690.5	99449.8	103919	79421.3	150613	119193	90246	77452.8	103422	121322	85356.7	92002.9	133779	67427.1	109414	124235	84553.9	91852.1	83755.1	89011.4	112245	81736.4	148033	125156	380401	110087	87799.9	74695.2	109094	110831	73391.9	114044	149000
CI-20150819-06_10_1	K513	K	15	Vehicle	3	73737.1	93706.2	91457.2	117622	86118.2	72033.4	94276.5	101606	88319.5	75682.5	88216.3	111073	134748	161035	145391	118145	104442	103414	119045	117589	106908	85359.4	127425	108581	102242	120685	102198	97469.8	84371.7	122238	84174.9	163888	118310	101676	82813.7	743366	197677	70572.4	85181.2	116974	140273	100180	146462	204970
CI-20150819-07_10_1	K514	K	15	Vehicle	4	89078.4	88167.4	85806.8	81532.7	86191	101076	107002	99962.6	58278.6	57757.8	129993	83882.3	90542	154981	93348.4	102660	117759	103310	102158	82688.6	86062.1	74629.9	76233.3	74916.6	87823.2	99103.8	104449	89421.3	124565	79207.3	75494.3	87243.3	110244	100648	63588.8	264140	88715.8	92714.2	60814.8	93914.2	73059.1	72622.3	96662.4	83398.5
CI-20150819-08_10_1	K22-1	K	15	Alcohol	-1	123353	114838	168384	109285	124407	161432	144499	224808	119256	107214	127956	175987	213579	330538	255996	162557	163410	198053	255223	143982	134654	182188	131153	135176	148551	99194.3	161182	153030	153755	169057	187104	417481	242463	205427	279116	1.22549e+06	884656	148812	138053	162236	211369	165632	220163	2.43209e+06
CI-20150819-09_10_1	K220	K	15	Alcohol	0	127625	97418	106358	118646	102976	87393.6	113764	163827	159136	136569	150164	146995	159059	176788	144643	117013	121254	131482	135928	156668	111341	116879	131177	100984	157982	132647	155271	139812	107327	132474	151742	300821	156422	208713	212942	1.14957e+06	235933	116746	122173	95491.2	125677	127463	151811	967406
CI-20150819-10_10_1	K221	K	15	Alcohol	1	101542	100132	62682.2	75094.1	92292.1	102699	99041.9	105553	79707.3	68487.6	90229.3	103001	102914	107580	107443	87392.6	79088.9	70939.3	75528.9	79966.2	94225	63876.5	99299.1	90144.6	81511.6	117228	102020	110220	67418.8	115091	95984.4	113257	99652.3	67366.1	108435	203229	91876	104205	118736	64365.8	125684	74721.7	101264	170244
CI-20150819-11_10_1	K222	K	15	Alcohol	2	56579.5	60731.1	73496.2	84334.8	59696.1	99054.9	85684.6	84426	71634.5	49450	79676	79584.3	68401.5	53869.9	87094.6	66006.7	100529	69960.7	93941.5	101655	81841	52405.7	74417.7	70875.8	75968.6	106240	99684.1	55255.2	81449.8	114593	85600.6	93133.3	68501.9	72706.6	52326.4	187621	55485.6	81892.3	67405	65622.1	101624	97513.8	64125.8	127664
CI-20150819-12_10_1	K223	K	15	Alcohol	3	75511.5	80288.7	86319.8	91085	95061	69763.6	78163.1	117408	74061.8	73175.7	64680.5	96345.5	85941.6	104789	108076	109387	75752.9	88749.9	75536	88632.2	77872.4	65322.3	84855.1	123753	80664.2	69035.7	79345	81631.6	111453	86537.5	88432.1	96008.9	84213	122780	78293.1	184510	74899.5	89188.8	84032.6	68169.1	68856.3	100535	105285	141437
CI-20150819-13_10_1	K224	K	15	Alcohol	4	76443.6	83949.2	82676.5	108817	110003	88944.8	107019	77500	115034	79841.1	75766.5	88961.2	97501.7	94125.4	91343.7	156884	95380	103507	92334.6	95946.8	107593	113483	86945.1	88226.4	97821	79661.1	105091	103147	93081.6	106951	76597.9	94814.9	93666.4	107319	90349.9	218430	69704.1	108369	101250	103954	87433.7	126269	79748.9	127832
CI-20150819-14_10_1	QC2	K	15	QC		89241.2	128984	137021	125705	117269	98360.4	115066	109258	69136.4	92789.9	103118	115615	137384	111166	111745	133331	120815	129628	134392	103098	122566	83563.9	88254.6	103962	106892	142417	116179	94790.1	102041	116720	119740	172694	133271	137541	193651	761994	304281	109022	120449	130121	162097	126949	88130	1.11641e+06
CI-20150819-15_10_1	K63-1	K	15	NAD	-1	163698	131829	111098	121713	129336	124229	184326	198924	113625	76884	81661	115160	181752	290495	213964	161713	131362	241648	259358	111957	131096	137600	99208.3	109020	115995	143232	159791	142425	137789	175069	120112	214789	196901	216618	236326	1.56232e+06	1.00869e+06	137004	123530	149313	120011	125005	123341	1.00821e+06
CI-20150819-16_10_1	K630	K	15	NAD	0	129233	141077	116939	114793	101629	118958	97443.5	148313	121550	101945	96320.1	154938	171179	196175	237309	144953	163660	163280	172734	168371	118931	128137	74880.4	109843	110189	95234.2	132500	126438	112791	131386	163263	174620	193053	175829	185386	1.82987e+06	783688	141184	128101	131173	144513	168464	134608	597276
CI-20150819-17_10_1	K631	K	15	NAD	1	101133	126152	115335	67551.6	149076	69812.5	117910	156626	109124	102842	125691	125993	161586	187432	123662	146800	97159.2	97274.1	148929	93603.5	120782	149355	110713	114157	133445	128983	91529.8	114738	130892	124740	126294	151570	139757	113618	162588	971484	468865	119837	103547	66157.4	128721	142124	143152	355527
CI-20150819-18_10_1	K632	K	15	NAD	2	75161.4	74635.4	69551.3	78522.9	91072.6	80851.6	78125.2	123152	66912.6	117008	62572.8	116279	84319.4	116149	102432	105914	101505	86860.4	99408.7	80109.1	80829.7	120011	109511	92600.4	75055.7	95054	108726	134213	94143.3	75529.4	111799	160129	97599.6	153057	99422.5	627650	117266	85763.6	88840.4	75654.4	118250	112027	122993	183380
CI-20150819-19_10_1	K633	K	15	NAD	3	76237.7	87992	87381.7	57109.9	95503.5	86056	85939.9	85411.6	96343.1	93091.5	95970.6	76987.2	116202	104567	100477	60103.7	68105	100705	127176	77303.2	86603.4	92508.8	104634	97605.7	76032.8	118093	91418.5	101904	147231	94231.4	121831	77235.4	84138.5	79735.4	84748.4	633770	104305	83243.3	96559.2	86064	106346	73984.6	94397.3	150013
CI-20150819-20_10_1	K634	K	15	NAD	4	80567.6	55598.7	92748.6	89679.4	122844	113646	72384.5	108664	128024	101331	73392.5	81653.2	127950	157563	95665.4	112046	83881.6	118818	130184	106115	112091	147957	91194.8	92453.6	97366.6	84146.9	97980.6	110481	95255.4	93447.6	85853.4	97549.2	102940	103741	110860	591285	125771	119086	120254	99378.1	97083.8	92883.3	87067.8	214230
CI-20150819-21_10_1	K44-1	K	15	NAD + Alcohol	-1	143852	99085.4	129066	79674.7	131739	95821.5	107913	144594	88208.7	113997	134227	118491	181976	188566	124580	116441	136477	136223	130189	118683	136427	149772	134705	138627	83840.3	148689	129003	89220	125390	131372	160865	178846	126399	142867	215410	990402	259952	145519	165897	145133	145996	155020	171636	2.17799e+06
CI-20150819-22_10_1	K440	K	15	NAD + Alcohol	0	125080	140504	75800.9	126133	136430	101124	113712	94284.8	104738	125972	81263	96396.4	127905	149530	107131	139315	132747	91945.9	113615	111212	102489	80164.6	100099	114850	94016.1	99634.9	135661	109113	110164	100476	85435.6	140878	118064	148921	173542	814343	140946	88741.7	110443	97650.8	102981	140886	87634.2	854102
CI-20150819-23_10_1	K441	K	15	NAD + Alcohol	1	111879	113634	106787	107480	92968.8	92445.2	69016.6	110447	89339.6	96438.3	107070	106423	96602.5	99281.8	90196.1	135995	72312.8	115696	131125	118894	160069	106405	119031	101348	99033.7	144264	103245	111122	93227.2	82312.9	118318	152190	102422	124280	139060	571917	165046	91931.8	141750	101871	73303.7	117081	120383	495573
CI-20150819-24_10_1	K442	K	15	NAD + Alcohol	2	111773	85765.2	82709	96471.2	98761.2	78111.8	69688.3	103991	99589.5	101423	96949.5	108735	145409	87714.8	77711.8	91750.3	91709.3	68536.1	75460.4	81191.7	90306.7	88377.8	69974.4	94548.8	122107	104315	96435.4	111999	112706	93334.2	90542.6	114648	83944.4	104047	78701.4	250718	108218	65288.8	101929	75848.4	83112.6	113077	135091	231198
CI-20150819-25_10_1	K443	K	15	NAD + Alcohol	3	55272.1	83179	86079.3	94348.7	74251.6	66297.2	71231.2	86628.9	98851.9	60903.2	87702	92842	76353.7	94656.2	64439.9	95478.6	106508	103419	98632.2	64702.3	72175.5	83199.1	89932.7	72165.7	97497.9	82347.8	69390.9	79394.6	86532.9	71261.4	76029.3	71570.4	63187.6	83638.4	71221.9	193321	75621.5	75585.6	79821.6	77204.6	63518	79465.3	114101	195025
CI-20150819-26_10_1	K444	K	15	NAD + Alcohol	4	90070.9	80158.6	80928.7	66270.3	92676.4	77167.3	64179.5	86229.1	68683.8	71670.9	84155.2	90659.1	66528.1	64249.4	76690.9	84853.7	65666.7	71571	94889.4	105117	59607.3	77612.2	68274.6	64170.6	89321.5	71086.6	72805.1	75317.1	76893	71878	81332	83501.5	60878.1	68429.2	83343.4	182791	86179.8	78694.6	89031	64441.5	60324.7	75155.3	46806.8	132939
CI-20150819-27_10_1	QC3	K	15	QC		131856	104865	80930.7	139684	125019	104844	89296	96771.1	129739	147247	104038	86726.4	138051	136372	120443	97847.1	129505	147339	149537	110760	119078	99925.5	82145.9	129089	88875.3	93821.7	114446	79381.7	95673.3	127674	124884	184288	125956	134990	146277	724283	226163	136097	110478	152600	138818	128735	110414	1.13839e+06
CI-20150820-01_10_1	QC1	M	16	QC		124680	134230	69443.7	105214	88925.6	103144	85055.5	108761	89469.8	103137	113178	113925	81838.2	104392	138899	110913	110429	174727	118985	94485.6	95635.6	103421	120771	108435	89265	116037	145318	108043	90146.5	114113	120243	158816	125656	163380	192337	727612	204390	146161	85684.1	126995	147458	132426	169928	1.08917e+06
CI-20150820-02_10_1	M61-1	M	16	Vehicle	-1	208154	183319	105138	100986	123701	164404	191486	273584	148575	124986	94812.1	94052.6	111042	213178	196212	147146	121383	250235	285588	177928	138843	116928	83522.8	126646	132297	123959	141675	74994	98788.1	143259	106644	177508	180292	248543	212497	202731	1.02866e+06	148208	185314	142538	156073	183976	191937	1.80353e+06
CI-20150820-03_10_1	M610	M	16	Vehicle	0	142927	104890	100609	85985.2	87076.3	101507	92096.7	183348	136701	98437.8	114317	111382	157480	194460	164415	148937	164810	201346	229177	126194	118537	98446.3	112770	130353	113914	120659	113877	114291	98434.3	134106	102898	174337	152298	196669	149939	406472	433821	142055	125257	121565	156658	161394	123767	1.31356e+06
CI-20150820-04_10_1	M611	M	16	Vehicle	1	125667	97562.2	71044.5	128132	109360	86520.3	136000	175873	165313	150383	134921	117278	100228	161742	194775	163745	117537	205060	229899	139128	108812	117507	76331.8	143171	191273	123948	164492	102710	104222	133094	93373	165608	160450	233622	166529	206273	776676	176114	141006	202123	152501	123462	130034	603464
CI-20150820-05_10_1	M612	M	16	Vehicle	2	107966	88955.7	80639.6	66652.2	125643	75852	82738.9	129537	131613	85157.9	122544	92969.4	100584	138071	102174	119959	107970	120502	105142	85045.1	116605	88745.7	88218.7	136244	83264.1	134500	119106	108377	110992	129815	95567.2	128879	123279	122063	148909	550104	179993	161764	136096	132644	95145.9	106356	132607	535993
CI-20150820-06_10_1	M613	M	16	Vehicle	3	87571.9	116731	88369.7	93296.2	90463.8	116009	124068	87309.2	70142.1	105635	94761.1	83459.5	87157.6	110720	79164.5	105255	96184.6	78622.4	87664.7	53226.1	74981.3	99867.5	92447.5	90923.3	55911.5	99915.4	100308	84553.8	65075.3	105956	87887	100098	101741	94857.9	106552	276043	107639	118717	83202.1	101302	86818.5	81752.8	108292	220717
CI-20150820-07_10_1	M614	M	16	Vehicle	4	114173	144426	105570	76179.4	115525	74351.9	124337	85451.6	111916	131936	105712	111051	106050	100308	144906	134667	135459	105386	126462	111420	130123	86533.3	100951	72797.6	100057	95694	87752.8	128588	108059	140357	140794	99660.3	205461	157070	186757	513460	164622	118708	119647	135036	172275	127595	170712	401062
CI-20150820-08_10_1	M43-1	M	16	Alcohol	-1	155673	89025.6	127408	150732	124177	88477.5	118010	195825	124634	163588	154482	130798	245142	285017	251015	198237	173800	217554	219150	127173	122175	156702	124564	115175	116979	126800	136149	166801	186865	146886	133638	311884	201095	250131	269245	454834	1.52848e+06	149771	178334	167350	237535	196303	232796	7.93526e+06
CI-20150820-09_10_1	M430	M	16	Alcohol	0	181491	123992	158800	116672	117880	142976	150384	276417	147405	114524	133131	154934	221684	337832	306752	196036	180797	278294	288903	121378	129141	159129	90432.9	109819	154038	111636	124972	126706	175230	161501	150202	231560	225411	243734	304660	301501	2.76424e+06	204729	165774	156721	201430	180138	259969	4.90568e+06
CI-20150820-10_10_1	M431	M	16	Alcohol	1	119788	116460	146069	121092	100251	141869	132422	136470	140507	118626	98269.5	136789	131379	139434	137587	176469	177678	137747	196117	199882	115110	144591	142239	175763	113009	80564.3	144541	133104	118910	98786	149966	134157	159978	149380	179573	649079	930992	154917	159105	159535	173165	232187	176668	2.8699e+06
CI-20150820-11_10_1	M432	M	16	Alcohol	2	87106.4	105507	89479.6	87160.1	101592	79581.1	53362.9	74512.4	81307.4	90794.7	75580.8	70985.7	83675.6	93934.8	83923.1	127385	95987.9	94454.5	83185.8	63158.4	84782.6	109619	121316	118786	94041.4	119696	125214	92701	66771.8	109358	85632.9	103324	91633.3	46807.2	77050.1	272003	138827	61268.4	77724	89045.7	101509	102548	85470.2	356870
CI-20150820-12_10_1	M433	M	16	Alcohol	3	65880	56315.3	69262	84049.1	64136.5	61188.5	67325.5	84473.6	74467.2	76359.1	64546.6	77419.3	100119	68911.5	75582.7	77488.7	52493.5	76565.6	62163	77707.7	63395.8	72220.7	74470.9	75845.2	69428.1	73973.5	82109.1	84054.7	79604	75863.2	55355.6	65367.8	65993.3	85146.7	89971.9	156283	63753	54543.6	62236.4	65506.5	61689.2	68141.3	70076.1	464097
CI-20150820-13_10_1	M434	M	16	Alcohol	4	112277	68907.2	68430.4	90960.7	110178	81881.4	79894.3	89039.2	96729.5	85539.7	111162	92425.1	88870.4	106778	76359.8	125767	99633.9	83528.7	121196	93837.9	100216	85221.5	98030.9	81529.9	90506.3	131025	126973	107346	115185	73290.2	62381.3	83898	99358.7	120404	93387.4	357068	110129	105416	116770	96714.7	134080	78280.3	136140	1.08087e+06
CI-20150820-14_10_1	QC2	M	16	QC		107093	101254	107288	98512.7	96461.9	90873.4	82002.3	115719	99623.6	57514.5	95653.8	97844.1	113978	116825	95938.1	127101	89720.2	133198	129171	90049.6	99107.3	114623	93903.4	123703	85870.3	120327	112980	108228	85395.1	66524.6	124150	184679	130956	132749	167902	798065	233749	167272	98236	85827.1	135595	143073	145165	1.0813e+06
CI-20150820-15_10_1	M53-1	M	16	NAD	-1	237238	130038	163425	103191	113633	143751	192937	274319	155654	155594	111803	152024	166237	260402	199851	174085	171405	261561	241521	169988	128827	129163	122225	103104	95450.7	146218	101701	129713	118271	155001	126738	135303	199543	302059	207076	203470	1.22312e+06	146416	130425	158082	175589	208261	199035	2.79344e+06
CI-20150820-16_10_1	M530	M	16	NAD	0	119734	111951	182383	150075	136701	139365	166424	293118	185707	78592.4	124734	138325	204554	251115	270625	196042	189869	256896	231098	164873	124189	142259	139198	133221	140372	135838	115706	122646	156184	193376	170039	236244	179524	327016	229824	291038	1.89573e+06	176488	194183	192062	198531	181187	209937	2.63803e+06
CI-20150820-17_10_1	M531	M	16	NAD	1	187505	131053	122316	136699	155056	139332	176811	262536	208977	170861	166273	152475	182331	270680	263123	206636	176796	220462	292041	179235	182576	158795	162176	91230.9	164050	139186	166286	225147	145071	172959	174761	201235	254588	294653	222952	289918	2.191e+06	263976	215437	175731	232122	198070	223738	528563
CI-20150820-18_10_1	M532	M	16	NAD	2	98769.6	123364	95100.9	131494	100318	88281.3	81905.3	89539.7	107980	98640.7	95591.3	116028	110527	113157	64507.3	171979	121862	147169	105874	76879.8	134631	102528	105901	96274.4	97598.4	85940.7	108258	77037.9	110130	77772.2	87637.2	147519	143905	143634	132719	547157	107390	102377	91456.2	119917	94286.3	126865	126528	536760
CI-20150820-19_10_1	M533	M	16	NAD	3	76512.5	93375.4	68481.7	67106.8	70649.6	88630.8	77138.6	59573.7	69195.7	69353.4	107309	53399.2	79240.4	90555.7	55628	72821.6	60976.8	66909.6	105192	101786	79178.1	53860.4	69676.3	88683	57859	76728.9	55682.1	72576.3	72278.1	59263.7	63108.9	60804.6	57313.3	89236.5	64142.7	122824	68142.9	62128.7	77260.2	60805.4	84849.9	68299.7	70626.2	126647
CI-20150820-20_10_1	M534	M	16	NAD	4	65792.3	74661.7	118522	107844	74015.6	96049.5	121511	94846.8	89670.3	103509	128706	75672.2	95361.6	121388	128536	124787	87723.5	100208	96203.5	62734	115774	73299.2	110534	80722.7	105143	77242.7	88005.1	99290.4	117548	100128	113950	88846.9	93999.4	110204	93781.1	380574	117083	95659.8	110251	90633.9	85104.4	90262.7	134896	305444
CI-20150820-21_10_1	M24-1	M	16	NAD + Alcohol	-1	170803	163800	97191.4	124377	131519	112065	156714	290418	172411	139727	145576	202693	145008	194091	156052	160317	192524	272698	216129	157665	136179	122247	174102	111603	164813	124155	160406	166098	135703	130520	134988	302792	244612	301366	296742	233718	477648	190525	174303	215316	209234	215760	244261	4.46952e+06
CI-20150820-22_10_1	M240	M	16	NAD + Alcohol	0	177045	182460	157572	151098	122568	156618	228422	292952	142925	158858	139576	133707	205437	173241	188435	119631	178880	244911	226400	120624	111020	119405	131570	162055	156521	114034	148417	117006	187278	172950	140207	343293	210720	291285	231519	242901	642203	112029	182186	160795	177821	163142	199890	2.86669e+06
CI-20150820-23_10_1	M241	M	16	NAD + Alcohol	1	104200	100184	107290	108104	109612	109326	95456.4	81458.1	98788.7	98491.6	99007.7	105772	108939	151747	141214	120662	117815	90628.8	126283	89425.4	82242.2	102884	123108	106899	110479	97454.8	120570	169467	79109.2	98950	124912	122986	116207	107195	161012	202064	105646	106807	113050	108881	110362	122313	156957	561585
CI-20150820-24_10_1	M242	M	16	NAD + Alcohol	2	80248.7	71973.3	97014.7	54864.9	68687.1	99731.7	98374.9	62905.9	61759.8	69586.9	88725.8	91870.1	89565.9	71785.4	59157.8	89335.5	86457.4	79719.9	93710.7	89250.3	69866.1	91954.2	80403.9	84323.7	79309.6	84098.9	85765.6	78865.2	79897.3	81215.9	44885	94724.3	97483.8	141000	92092.4	168294	76873.3	75744.6	62672.8	97255.6	88221.2	118227	83376.8	130391
CI-20150820-25_10_1	M243	M	16	NAD + Alcohol	3	97763.2	71069.5	69186.3	105751	94918.9	103595	54145.3	101824	80563.3	69102.4	103080	92573.2	74814.5	103939	87534.2	88828.1	92068.1	73699.5	84318.7	73310	85454.5	76349.9	97580.5	68124.4	120386	90429	105788	83956.6	99860.4	88068.4	117483	89789.6	77689.3	118778	118455	164855	87871.6	76448.8	99573.6	78445.5	84275.6	81782.5	69763.6	189798
CI-20150820-26_10_1	M244	M	16	NAD + Alcohol	4	88170	84847.1	109035	136443	110541	62154.3	95924.8	94215	106398	99902.7	90767.2	100425	66423.6	100315	59586.6	98451.3	107466	93963.7	84790.3	69639.5	104171	110780	82246.7	72784.5	101250	73264.9	102573	85114.5	103763	87287.6	73616.9	77864	83748.2	87501.8	86810.9	213953	120185	102396	101489	86006.7	87340.8	86331.1	105618	371363
CI-20150820-27_10_1	QC3	M	16	QC		103373	100298	97700.5	101632	87379.9	103256	122192	96791	110285	84639.7	85512.1	84637.4	130636	95998.9	91660.9	145167	102639	135028	174755	105621	80939.5	127654	125463	130881	140857	113165	105302	144255	116240	121984	110631	182035	117709	133148	142457	721098	269685	84989.5	144121	101227	118102	102276	151765	1.14836e+06
CI-20150821-01_10_1	QC1	P	17	QC		108112	115195	87853.6	90900.7	99989.7	77148.4	100730	92515.6	100761	82728.3	93703.3	71990.8	132038	159527	141895	134276	105642	136854	128595	46630.4	103646	127377	84434.5	102803	103466	70418.4	113407	123055	120349	116291	95904.6	155370	118128	123186	122279	719434	242466	98559.9	98988.8	143370	151557	172078	95172	1.13575e+06
CI-20150821-02_10_1	P21-1	P	17	Vehicle	-1	156704	125823	155880	126104	164929	128529	136630	162169	92141.2	113283	121210	108850	134703	169766	180058	150984	137840	111248	164758	121918	113496	124111	100277	107101	136468	127790	143734	192786	173599	154158	151075	302157	159524	181021	193855	1.25523e+06	884454	129554	160137	217560	196816	171978	225445	1.14883e+06
CI-20150821-03_10_1	P210	P	17	Vehicle	0	143226	104390	114576	140819	117761	101205	98107.2	127345	127147	141034	112450	136755	146970	214338	197907	171944	159194	161300	192831	143697	114242	118488	127315	122428	174587	133176	146497	155677	204285	204652	138807	193923	174593	266084	253200	1.38344e+06	1.20035e+06	175739	168907	128468	169542	144158	214711	1.20093e+06
CI-20150821-04_10_1	P211	P	17	Vehicle	1	119365	68698.7	106613	89165.5	118203	106579	108144	109107	74489.7	78610	130668	102516	118548	133632	204211	147168	128460	111252	138265	146317	109325	144158	135085	102275	122710	143330	117293	104662	127375	144879	105228	157320	129620	186539	196953	751238	557327	153542	140352	114748	119662	144586	173489	733453
CI-20150821-05_10_1	P212	P	17	Vehicle	2	68253.6	125368	69595.7	87170.4	98525.6	82021.8	101665	136790	64139.9	117594	75035.4	80323.5	82806.4	104317	92459.3	94079.5	99862.7	118339	116219	93837.6	122193	61373.3	66679.9	112977	102884	115230	94238.4	111002	103542	131888	76921.6	107287	104509	65872.7	92988.2	300205	105363	101703	103256	110146	106661	78700.3	163010	268547
CI-20150821-06_10_1	P213	P	17	Vehicle	3	87348.6	93265	98392.9	70259.8	97176.7	69285	95477.3	96348	106731	70685.6	85668.1	86426.1	125192	127838	113191	99054.4	104629	71217	103703	118750	105828	84272.6	84112	58423.2	70453	71820.1	65191.2	139776	72081.9	69372.7	153725	99334.1	88287	89984.3	141608	398450	100460	63319.5	77003.6	108704	158258	105079	66022.7	248305
CI-20150821-07_10_1	P214	P	17	Vehicle	4	77388.5	98760	145130	109812	105113	98600.4	96420.9	106264	87385.4	99893.9	107545	126485	94878	91670.1	95040	100855	99803.8	122658	111908	133481	125964	106811	100810	74359.2	74702.5	118588	117200	110712	130250	123448	84475.8	88665.6	140838	132029	88420	285301	77315.6	159120	99467.7	108206	121572	95975.1	102804	142243
CI-20150821-08_10_1	P43-1	P	17	Alcohol	-1	124867	116914	113763	111057	99424.9	90420.5	143673	132598	137612	136761	117121	164041	168263	255038	201255	172534	126763	177935	118471	107373	122385	159014	122689	109169	104507	122145	145656	119257	151703	165209	144589	251203	189008	185384	214600	879634	539144	185983	115799	166665	175488	178124	182198	4.56744e+06
CI-20150821-09_10_1	P430	P	17	Alcohol	0	103974	101623	114837	112271	87326.1	107557	105449	133959	119985	115592	129344	125729	154674	182376	129501	155024	113141	138150	130579	118686	107043	81088.8	121763	125668	129473	101578	127792	132879	122949	127948	132856	181659	124187	159307	208615	644871	265161	89940.5	118678	171122	149454	194928	200061	4.81542e+06
CI-20150821-10_10_1	P431	P	17	Alcohol	1	89493.8	85632.7	81435	110904	88897.9	90063.3	97988.9	121277	99803.9	88173.5	81581.1	74433.1	83566.7	124194	116619	110141	78940.9	84973.7	88234.2	97596	95711.4	77787.5	77256.5	83063.9	90241.2	136035	97937.7	88841.6	120568	127369	89242.5	131110	93952.8	64889.4	121709	418525	143602	146470	94841.9	93037.6	110420	126555	112171	1.73333e+06
CI-20150821-11_10_1	P432	P	17	Alcohol	2	82398.8	101897	111646	93411.9	79386.8	48449.9	76788.2	84842.4	59457.3	112766	74417.2	69619.2	82484.9	99061.1	80938.3	112151	79642.7	61738.2	92821.1	101058	89828.1	86775.2	88594.5	89145.6	55545.6	117865	89254	96819.5	80325.5	77144	73684	86625.8	87363.5	86315.1	102697	209966	99911.3	88207.5	83921.6	68619.7	85667.2	52562	80055.6	361578
CI-20150821-12_10_1	P433	P	17	Alcohol	3	113115	79755.4	67128	79332.5	96349.2	86245.1	73222.5	99761	95800.2	125760	87971.1	80962.2	108109	93776.4	94730	89089.8	82510.8	113483	79964.8	115035	98574.1	103149	73346.5	108344	107769	94484.5	77857.2	102486	95862.9	93590.8	79701.5	105335	83782.4	95374.9	79903.1	197198	77678	112735	69778.2	82312.4	82959.6	70373.7	72919.3	519808
CI-20150821-13_10_1	P434	P	17	Alcohol	4	59571.9	67908	79641.7	68061.7	91240.1	112630	79185.3	74962.9	105535	70844.6	86176.6	125989	86673.8	77043.3	106955	95431.3	100849	98749.3	80268.8	83369.1	109596	85160.3	88100.3	64723.5	69770.9	79346.5	108573	66504	77607.8	86293.8	100273	101253	68585.8	70488.8	73384	207365	101677	96414.9	83077	69900.1	89161.7	97583.3	137051	482165
CI-20150821-14_10_1	QC2	P	17	QC		70479.8	92039.7	97474.9	112554	83184.5	104281	90953.2	100695	114504	127404	94978.6	77147.2	126956	124720	112992	141493	160412	153506	174125	133332	83196.5	100921	118537	109173	106419	125264	115278	126360	93924.1	81533.3	133620	126121	114756	149477	141356	755491	245262	94060.9	104874	104147	138316	101081	109845	1.116e+06
CI-20150821-15_10_1	P53-1	P	17	NAD	-1	149417	121295	117038	80587.7	149188	108201	108478	162385	92824	135135	152628	158995	178062	293885	205569	182597	133001	202118	233979	139396	121403	141139	139161	126205	130307	165066	133531	116683	173482	149861	159262	326031	197558	172145	276479	1.3347e+06	700585	102608	152005	178069	166674	238295	176749	2.14672e+06
CI-20150821-16_10_1	P530	P	17	NAD	0	60846.9	75257.7	82927.1	76327.2	91436.9	66315.8	71818.2	90086.9	76134.1	83518.3	106823	79099.7	96578.9	85437.5	79907.9	79286	72131.6	121961	66429.5	73149.9	85418.9	80492.8	73656.2	110882	61787	87192.9	103474	106527	88674.2	74106.6	79320.3	81960.1	87703.8	85454.7	72324.5	346794	107326	98655.1	80151.1	84567.9	83039	110763	93817.5	196015
CI-20150821-17_10_1	P531	P	17	NAD	1	154428	92031.1	85948.6	123646	86346.5	93262.3	85864.1	125049	87959	116563	93171.1	161698	168649	169725	118684	148682	111481	140739	145631	97648.9	104526	134583	99691.2	140877	124839	120457	105446	109787	114671	92228.1	141774	139905	134780	192979	175460	1.47609e+06	353733	84754.7	96519.4	132884	97193.4	124238	124246	885819
CI-20150821-18_10_1	P532	P	17	NAD	2	108386	73134.5	87955.1	90324.9	103594	68048.5	97118.2	72414	79143.1	92394	118243	61040.8	69516.4	100444	97766.2	129205	77084.9	72955.4	131200	92822.3	79271.7	123234	103967	61533	60100	57552	105429	83872.3	74823	90706.5	89679.6	110495	103517	72960.3	92973.1	538270	95825	86383.3	89048.2	103854	132226	82377.6	111116	307040
CI-20150821-19_10_1	P533	P	17	NAD	3	96774.2	106018	76051.5	99479.7	95690.6	106177	99101.7	107898	87706.9	109810	86166.9	103371	85613.6	106172	93313	91127.4	87714.5	81193.3	116756	127312	96093.8	104094	93207.8	79477	87770.5	76440.6	74500.1	131398	105924	72381.5	101241	129761	121340	122119	125766	744195	114679	124072	122921	154898	101309	140783	108699	321088
CI-20150821-20_10_1	P534	P	17	NAD	4	83105.3	120085	121623	77511.4	103722	109422	67168	136015	97957.4	75706.2	84318.6	106307	124553	118354	112089	112491	91760.3	130688	78177.3	95833.7	98549.5	86003	101613	78800.4	132850	108979	111906	90777.2	144667	130267	117970	118287	92421.2	123885	133530	1.08388e+06	132929	94148	89821.8	82082.7	114088	91369.9	90562.2	381235
CI-20150821-21_10_1	P64-1	P	17	NAD + Alcohol	-1	121794	88181.6	88274.9	107320	115649	62523.1	90766.3	99621.7	97602.2	84580.2	98314.8	88916.2	116470	91084.7	141579	102579	117570	128589	144777	105002	122133	136095	124816	158292	107586	112149	87176.1	119882	106748	111824	111624	174190	124766	123868	161248	569641	179026	84211.7	140958	116849	129870	190566	208296	7.50566e+06
CI-20150821-22_10_1	P640	P	17	NAD + Alcohol	0	140671	98308.4	147920	75729	122638	143301	113607	112079	146244	97814.3	121935	146810	140415	202775	179702	137831	132457	153701	164647	119028	87446.2	126776	81010.5	64649.2	79083.7	71917.6	98935.7	128159	133595	137945	106864	148782	165205	151507	145519	915112	324993	113144	164489	140509	177119	174672	235897	7.60664e+06
CI-20150821-23_10_1	P641	P	17	NAD + Alcohol	1	66707.1	85103.1	75395.4	112817	61465.5	83696.9	86292.4	98724.9	80230.3	76563.5	99997.9	108755	86864.3	78414.8	82242.9	144698	110180	75819.4	88298.8	91434.7	83984.3	81274.2	69255.9	60696.1	101679	93216.5	105199	105216	96423.3	95098.5	116364	125344	108314	113227	91582.9	241579	116538	62712.9	99055.6	63710.9	91661.6	116406	123904	675832
CI-20150821-24_10_1	P642	P	17	NAD + Alcohol	2	63158.2	69973.2	74918.5	67228.6	65351.4	55734.5	104431	92911.1	50722.6	71973.8	52714.7	64197.8	66323.5	110308	84203.7	88305.5	72853.7	106823	83182.7	85196.3	83185.8	82072.3	97825.7	106870	96513.5	57866.7	69855.5	87345.2	94475.2	75272.6	71868.5	55056.3	71240.9	79900.7	110325	164998	68381.5	92270	70543	93127.6	86063.4	96770.2	88427.5	325037
CI-20150821-25_10_1	P643	P	17	NAD + Alcohol	3	98987.8	98681.3	75460.7	59561.4	85512.9	91140	115301	96974.6	77227.5	73590.6	89119	113388	87470.8	83658.5	77981.1	108050	80252	110079	99819.7	142494	104724	92369.1	69779	91559	106199	99151.7	81672.4	118723	105673	114190	137727	110966	72063.2	120863	125904	186347	145710	104950	77343	111965	93558.7	121925	127869	409623
CI-20150821-26_10_1	P644	P	17	NAD + Alcohol	4	118113	101570	144052	112911	69315.1	113903	95959	89389	70797.7	102064	88299.9	126963	106564	114494	128508	131988	72870.6	87133.3	117309	86968.4	79997	69073.9	86347	87634.9	108571	95929.9	84426.6	104794	117703	128608	105666	94145.9	103581	110779	191695	663063	139080	105418	144741	109991	71862.7	89278.9	102167	1.34899e+06
CI-20150821-27_10_1	QC3	P	17	QC		121825	112893	125706	115473	81646.6	130735	71010	131782	127279	95530	105624	102323	98665.9	174549	144903	110556	128889	123249	162040	110359	74661.8	112163	96113.3	156206	133438	104374	88785.8	103997	102659	96142.4	129668	154669	107302	122749	136969	756548	255171	98773.9	120502	87091.6	125957	103480	112118	1.12462e+06
CI-20150824-01_10_1	QC1	U	18	QC		128221	83712.8	73143.6	78741.7	69390.1	117079	91231	157672	127967	80549.7	131842	110650	125625	126921	145264	103341	61898.5	109147	148983	176546	128855	79992.6	80719.8	86374.1	116032	141859	111229	94987	133159	125214	123872	139108	139637	126147	133646	762576	252564	113433	96530.1	116615	114787	160931	137529	1.13904e+06
CI-20150824-02_10_1	U61-1	U	18	Vehicle	-1	121417	120448	121748	137923	103278	140549	149448	172628	148747	129314	169711	185797	307630	408687	294383	191474	174450	241452	212984	144477	166122	162785	100193	119637	184123	138731	137861	166220	196934	215589	169026	410205	319265	231752	302238	882700	2.22501e+06	132175	148017	193947	260838	203837	277321	4.79804e+06
CI-20150824-03_10_1	U610	U	18	Vehicle	0	128521	121353	128116	143008	180710	116811	110096	165231	154118	123874	151782	190401	298994	423598	357658	249386	173121	258609	268313	170489	125012	145242	143981	149883	132083	120105	155142	149386	150106	212672	122547	245990	274723	264703	289644	676063	3.97491e+06	219444	183203	238496	226669	173205	276282	4.22966e+06
CI-20150824-04_10_1	U611	U	18	Vehicle	1	103860	133753	100030	122181	103384	107346	103856	105608	156069	165231	111882	122520	144460	218151	170315	141633	132947	129385	207745	144881	106201	124328	78166.7	125376	134400	92876.1	132561	118992	158484	122283	129541	147735	183114	243253	158099	752938	902356	126457	147170	175754	145298	125038	165495	1.6933e+06
CI-20150824-05_10_1	U612	U	18	Vehicle	2	79299.2	73955.2	71997.8	93666.6	87447.3	89650.4	104191	127922	100530	119732	67718.2	93372.1	88337	109233	100298	112765	101513	117201	113666	105736	88149.5	103466	113487	74305.6	122711	81284.7	107441	91912.8	110003	89678.2	110672	118808	101665	101711	122531	567282	89100.7	119775	139039	96790.5	89396.5	97231.2	97086.4	473390
CI-20150824-06_10_1	U613	U	18	Vehicle	3	78203.2	53239.7	61912.2	78017.1	73133.7	63348.8	73505.4	80689.2	64487.4	64469.2	63176.7	66246.7	67782.9	68036.4	71019.2	74828.7	76031.3	59378.8	67454.6	101735	75354.6	64277.4	49899.3	59409.7	61020.5	54904.5	75814.5	83818.6	69077	67419.8	74832.7	69385	78919.5	71541.7	66075.2	392485	98134.8	51131.9	60899.4	66250	63084.2	70230.1	70902.4	315410
CI-20150824-07_10_1	U614	U	18	Vehicle	4	81798.7	105085	97761.8	120600	117237	103006	104992	93812.3	125543	108694	94816.8	130448	110635	164253	87767.6	115485	113729	93014.1	82471.8	63471.1	104145	133364	81794.3	116010	88712.9	79720.4	109816	129457	117027	92058.5	92626.7	104438	144129	123907	144705	702425	131540	144286	80673.7	85146.8	100979	116705	94931.2	541567
CI-20150824-08_10_1	U32-1	U	18	Alcohol	-1	128944	127678	157042	115598	101955	126758	153942	205241	203574	112927	127258	193537	214181	312625	339836	343718	315608	327576	327943	206059	165645	153195	164719	174037	128685	167536	183248	150284	150962	154411	202067	346186	422651	180645	257422	264797	3.26572e+06	257638	134235	155693	209592	187806	210399	768115
CI-20150824-09_10_1	U320	U	18	Alcohol	0	157366	130816	122008	116721	146885	99272.4	89400.6	141537	170689	112678	139718	164620	131357	213268	180413	150424	156931	234442	244911	122433	122215	120526	156833	162657	158962	177490	132000	157320	142431	150044	141734	225128	171022	199092	260611	418710	2.90559e+06	107964	172988	165621	180100	110287	136883	1.03375e+06
CI-20150824-10_10_1	U321	U	18	Alcohol	1	85226.1	123310	96252	88695.3	79712.1	94758.3	86875	69755.6	81546.8	125811	101121	125262	97869.7	99842.2	125207	102747	85815.2	104240	117035	82019.2	106312	88282.1	79816.6	70489.2	92970.7	118712	106280	90457	111233	101664	129716	80553.7	124306	113742	98549.3	472883	170732	100115	74375.6	106270	106777	111555	135901	262944
CI-20150824-11_10_1	U322	U	18	Alcohol	2	102516	82139.2	78128	85700.7	86890.8	66163.3	75547.6	106874	79156.3	74739.1	86613.2	82921.4	74886.4	88312	103318	111161	88344.3	94782.4	116871	135831	115142	95765	128642	94049	123630	100959	137083	95280.2	118764	108649	100466	94784.5	77951.1	76798.9	123516	533266	97461.8	78503.4	112979	109106	80539.3	85498	91117.8	242582
CI-20150824-12_10_1	U323	U	18	Alcohol	3	138804	91557.7	78630.4	110948	80835.5	62149.9	59003.3	86446.4	78405.3	73969.3	80385.1	79483.2	81985.3	108015	92014.7	80696.3	86189.1	104204	77368.9	96568.4	60431.1	66283.5	61836.4	82517.7	98947.9	91037.6	55226.4	97304.3	95669.8	65711.9	101921	76454.9	90928.4	69545.6	112911	259866	98832.2	114064	78880.1	95937.6	98980.8	72193.8	93293.4	117224
CI-20150824-13_10_1	U324	U	18	Alcohol	4	96752.2	121828	139649	94715.5	125792	100027	89964.6	86868.5	93136.8	97690.7	78009.2	98516.8	131246	96633.6	74590.9	103477	80112.5	80568.7	130414	71342.1	141004	75278.2	90760.2	111142	83948.8	93845.4	85654.2	85156	106894	83503.4	96182	107441	103260	99208.7	141290	443687	134068	92194.1	125560	136522	93175.2	97536.8	87740.3	198835
CI-20150824-14_10_1	QC2	U	18	QC		117117	112004	87830	94610.1	87396.4	62673.7	92562.3	88701.3	121985	88473.6	110593	115062	130364	126696	114891	89042.8	97075.3	100131	118694	104388	83284.1	60086.9	131396	113180	94121.3	60530.3	109614	145167	111591	128642	103542	151425	127067	132735	154538	719373	222145	110884	136962	125271	85435.8	129708	144125	1.07838e+06
CI-20150824-15_10_1	U23-1	U	18	NAD	-1	159784	177105	145600	142210	115848	145106	82353.9	218011	169196	125475	199899	198670	211148	335556	297324	286628	197277	307076	276697	166428	197042	168542	176815	179176	186721	135995	176034	176744	199411	212872	182997	325590	307406	264191	263917	268429	2.62146e+06	219306	227260	224050	247973	161255	202016	643656
CI-20150824-16_10_1	U230	U	18	NAD	0	88826.2	115252	122504	96700.7	93007	119316	125517	118179	165048	111300	94964.6	134203	205437	211511	217084	184570	193306	196511	150870	102475	107681	127854	123849	127046	155774	108540	97877.8	98699.9	108373	92361.7	122972	172451	130279	193311	204428	1.126e+06	2.13043e+06	164317	119460	146667	192388	145672	160921	801858
CI-20150824-17_10_1	U231	U	18	NAD	1	107641	109193	99814.8	102013	106089	98743.3	70944.7	140732	135806	126137	132437	150896	118026	132275	128345	145200	116003	142921	184466	141839	107594	115971	115963	137946	145038	85937.4	93530.3	144879	140689	144766	157754	164184	118005	186535	169114	733313	1.05524e+06	161389	147029	133079	111686	169814	168521	495004
CI-20150824-18_10_1	U232	U	18	NAD	2	125178	104843	86221.4	106873	97261.4	81059.2	103273	84113.3	154742	110821	113268	93165.8	134703	108686	96296	89208	111928	148470	164930	91009.5	93132.4	69626.4	102155	131758	108224	104448	120469	101049	94128.4	104877	91729.3	117408	174406	113645	136700	994003	458725	106797	135633	126205	66804.5	95353.9	119625	371909
CI-20150824-19_10_1	U233	U	18	NAD	3	135956	90705	129544	81494.1	110875	120822	119427	128174	110138	79039.8	89882.6	113869	80513.4	115783	94155.3	100738	139373	85353.4	123843	79855.5	95594	122582	59514.4	116947	73324	102398	77841.4	104833	78597.4	69820	105207	80444.2	86222.2	129536	120436	606959	146684	88072.4	96052.5	118636	121093	61486.4	105100	178327
CI-20150824-20_10_1	U234	U	18	NAD	4	117650	88519.3	70574.7	72023.9	87443.1	89982.4	93196.9	102930	131058	95136.7	89164.7	74128.3	91537.6	134808	90302.3	85290.3	93534.9	82869.8	80624.4	109553	101669	76663.8	70770.9	78533.4	91902	72305.8	62795.5	87618.6	65974.7	75518.5	80411.7	72159	71658.8	91002.6	74714.9	398891	87819.5	105505	70781.9	71810.2	83394.4	99675.9	82988.1	142549
CI-20150824-21_10_1	U44-1	U	18	NAD + Alcohol	-1	148184	159347	124542	98683.5	86486.5	131034	139803	152830	174572	121102	132769	134270	160284	211349	217748	162044	138303	181070	185577	142348	135468	109630	108680	136671	103953	152871	193884	113242	168638	147951	146461	236328	158193	272363	317589	490153	1.73644e+06	118080	149623	175501	202396	215666	178862	3.71048e+06
CI-20150824-22_10_1	U440	U	18	NAD + Alcohol	0	117168	90286.5	115776	82172.9	106777	138122	129124	145818	123024	118200	126548	123967	109458	144746	192078	153278	90956	198204	186439	118918	136881	150482	84686	104819	106018	105858	142486	176125	116094	123762	124909	188817	148921	262448	264808	562374	1.58814e+06	162784	155755	142847	96715.6	154147	173272	3.54809e+06
CI-20150824-23_10_1	U441	U	18	NAD + Alcohol	1	159659	86304.8	85135.3	82423.5	110224	97565.9	127172	155079	121445	117121	144947	85473.9	122462	127923	148069	156554	143629	180166	208131	122190	122840	104602	126209	115100	91096.1	104329	119129	114637	126510	132078	113812	120490	145133	129946	185025	416375	939203	108176	138699	144662	118512	91576.4	133863	2.32399e+06
CI-20150824-24_10_1	U442	U	18	NAD + Alcohol	2	97982.4	129809	66404.4	85999.7	65763	68178.5	78319	81248	67881.3	76227	83307.1	85744.1	81163.1	63701	93803.2	111527	67690.6	87496.2	66119.9	86829.7	92081.6	102206	96182.1	105271	82219.5	102500	68096.8	114852	81986.6	81304.8	73522.8	84346.4	79813.2	76042.3	85657.5	119186	89410	78403.5	126193	114251	91938.6	88912.9	79851.6	129407
CI-20150824-25_10_1	U443	U	18	NAD + Alcohol	3	64502.2	103590	80682.7	125617	114274	69436.6	127639	106793	98493.4	64755.1	63616.6	100845	119596	103439	106362	114068	82386.3	116590	91721.9	103955	93737.1	54613.7	80081.8	80682.2	100904	100465	132293	86272.5	96370.7	63848	91560.2	112084	116806	130295	128547	328926	133051	87042	105663	112326	93036.5	97866	105778	787403
CI-20150824-26_10_1	U444	U	18	NAD + Alcohol	4	114713	106853	76967.7	87529.2	73988.1	117994	93864.1	81692.3	98658.5	128392	79906	101454	116468	105155	77928.8	107844	88764.2	88147.1	104552	100059	89285.1	111514	120309	77808	101739	92327.5	97258.2	95357.8	71543.5	108552	101254	95910.6	132679	109077	105871	345996	91945.7	89554.8	109515	84610.5	107109	70384.9	101108	829741
CI-20150824-27_10_1	QC3	U	18	QC		106268	122471	126450	93339.4	78211.6	98660.7	113042	102542	93129	75038.7	93453	72792	107111	130430	93724	126620	111843	115086	124368	86849.1	124401	117150	78633.7	88222.9	98922.5	75145.2	116357	133538	120289	107188	89958.2	161177	110482	138128	143549	714997	246256	129394	104015	107291	144084	125758	111394	1.13556e+06
CI-20150825-01_10_1	QC1	H	19	QC		85390.8	123880	120466	69596.7	95268.1	105774	100373	135029	135267	116222	97734.6	131315	92704.2	143678	145394	148645	126058	136544	128821	110853	96594.7	112259	74352.9	107919	112700	126393	98746.3	144341	120150	105631	106855	160543	151672	194095	234358	702469	313234	118941	134855	123581	93381.9	136974	105495	1.0431e+06
CI-20150825-02_10_1	H51-1	H	19	Vehicle	-1	83385.3	79346.9	74447.5	110427	95725.2	125450	92254.8	116496	70151.1	105583	83440.8	104200	62174.5	105161	107216	109375	115479	118321	89395.3	125176	96652.5	124972	82429.2	89318.3	95225.2	89059.4	108530	86410.4	117632	104001	90301.5	110316	108726	120895	124040	222983	109584	108946	106435	94080.6	108342	97751.8	112073	657779
CI-20150825-03_10_1	H510	H	19	Vehicle	0	97676.8	146430	68734.1	118045	93660.7	105546	102410	98684.4	100737	96412.8	90993.5	104945	121067	99565	90704.7	87864	58852.5	65522.6	89490.9	69202.9	96216.8	86299.5	94323.1	108870	85787.4	77748	120190	89287.7	90846.8	68830.8	68035.4	109847	119548	139200	98350.6	352841	116181	107811	98361.2	104936	69231.9	60363.5	82392.8	718267
CI-20150825-04_10_1	H511	H	19	Vehicle	1	90587.6	96918.5	78982.7	82661.9	73315.4	85128.5	121509	92584.7	110340	85089	90476.2	75810.9	102089	71522.8	135958	89997.5	67942.2	89875.5	81697.9	118461	85626.3	70478.6	81816.9	109914	64055	86250.4	77917.6	113235	99390.4	106533	81630.8	76289.6	91256.5	109857	108416	134142	89642.9	100568	72737.8	117865	79310.9	80896.7	77118	261007
CI-20150825-05_10_1	H512	H	19	Vehicle	2	67006.6	48572.5	62977.6	79927.8	61623.4	75459.4	100414	94198.9	82232.3	104614	65204.8	71097.9	57163.4	75176.2	68705.8	59166.7	87098.9	93120.5	66231.1	76470.1	96280.1	76828.1	75021	80848.6	69251.2	69321.8	75285.9	107957	85687.8	92275	78077.4	80507	89407.8	65709.9	57493.1	93285	76755.3	71631	74126.2	72763.1	76544.3	67220.3	84285.5	131799
CI-20150825-06_10_1	H513	H	19	Vehicle	3	69906	94843.9	93561.5	86258.5	78263.6	87629.5	74261	56639.3	61468.8	95572.4	99363.5	84348.4	88386.9	64122.6	60349.9	67807.2	94046.9	84893.2	73071.5	79998.1	66291.1	48021.5	85661.3	76635.9	70041.3	96726	80091.7	81969.2	76388.7	77372.9	51094.9	101926	58707.8	77328.9	57370	124853	57858.3	68215.3	67789.3	72135.5	83993.9	64758.9	80400.9	148540
CI-20150825-07_10_1	H514	H	19	Vehicle	4	102372	130749	84096.6	66841.8	108233	90227.4	70736.7	92038.4	82352.9	59483.2	104494	94807.1	74130.5	70979	83414.2	85795.2	98388.2	53907.5	59299	85566.7	86630.3	81839.6	57964.3	72530.3	104420	101305	101820	81164	81365.9	83062.5	105527	114065	81387.9	87299.4	81534.7	147435	51274.1	82306.8	66363.6	86874.7	89014	82185.2	106611	140557
CI-20150825-08_10_1	H32-1	H	19	Alcohol	-1	144722	66337.6	120489	123542	98581.5	96720.7	117613	171963	149752	87191	102703	167995	181019	173007	159758	143047	108015	257059	189854	157205	122301	110718	84758.6	105898	162890	102618	150913	109479	125973	113384	113584	494508	198257	190046	205118	562231	325903	88586	166849	95896.6	164765	132963	193100	1.05874e+06
CI-20150825-09_10_1	H320	H	19	Alcohol	0	122592	141864	176303	76017.1	103895	70234.2	98085.9	191609	133163	99833.3	173141	137859	163160	191396	207697	146318	144157	227662	206988	111460	132573	121803	99978.3	86402.2	95124.6	153381	114061	109050	160252	149514	194063	526371	217914	204615	218726	637768	366020	163439	136117	163135	144578	160261	146357	1.15669e+06
CI-20150825-10_10_1	H321	H	19	Alcohol	1	88753.9	129658	145458	127667	101964	120678	123341	126408	125358	95631.6	135244	110776	122556	131698	100118	148293	149201	176294	140553	170734	116651	132748	100256	119729	151560	123318	111986	125459	150486	100928	108867	247706	191307	167529	186387	808648	679685	134884	129143	135418	149673	137265	158178	495350
CI-20150825-11_10_1	H322	H	19	Alcohol	2	95181	75272.4	100188	74722.8	83919.1	68695.5	91850.4	113184	78643.6	105536	81457	112845	91989.3	112373	82951	123588	117571	65419.7	84473.8	110218	95208.9	84243.1	78885.9	63206.8	102971	83733.3	95462.2	89803.4	72514.2	81975.8	62872.2	116919	76813	99137.6	85936	241410	80592.1	61500.9	70793.8	89241.6	97111.1	119122	73840.9	120873
CI-20150825-12_10_1	H323	H	19	Alcohol	3	77057.7	67830.9	62291.3	80513.2	84421.4	81572.8	89853.8	68269.4	55855.2	95744.2	74388.9	59790.9	65992	68881.2	100432	103135	73552.3	98174.6	82697.8	82069.7	107880	102266	74179	59960.5	86047.2	88805.9	79199.7	59995.5	81118.8	101064	65846.1	89050	89597.7	112136	90574.3	148981	77487.3	61063.9	85170.8	77509.4	77414.5	87605	81323.9	68262.9
CI-20150825-13_10_1	H324	H	19	Alcohol	4	78567.5	94489.4	97737.1	68905.4	82122.2	97867.6	92900.5	96160	95354.1	88181.2	114393	83333.7	93818.5	110853	150031	122748	98261.2	119814	95632.8	99011.8	71104.4	92584.9	97740.6	112575	65842	88632.7	67763.4	90591.5	65423.6	54421.3	91299.7	142030	105026	93459.8	102166	234337	68989.2	107360	86863	91610	114393	134506	112723	160628
CI-20150825-14_10_1	QC2	H	19	QC		130317	137279	84314.1	124459	89278	81755.8	111452	92267.4	104293	99202.5	115280	117924	125919	141175	132824	128979	129685	142676	155282	111899	103404	136275	97278.7	91701.8	78496.3	107682	117252	76332.3	105047	114297	116807	169287	118894	130038	119960	701397	273464	85098	91039.8	153782	101405	108936	130404	1.05438e+06
CI-20150825-15_10_1	H63-1	H	19	NAD	-1	83400.4	124687	48637.4	99038.3	98012	109355	115938	80815.1	84951.1	132817	91017	99528.9	85215.4	80065	94191.8	126339	128459	83189.4	118761	77251.5	119556	85013.5	90641.4	104117	79107.8	120054	85318	114496	71463.2	62231.1	90850.9	97187.6	121071	114010	151983	275787	144607	112793	123246	119868	83133.3	110319	96522.5	814931
CI-20150825-16_10_1	H630	H	19	NAD	0	109588	93882.8	129115	83865.7	118558	82642.6	102090	94081	66593.4	84261.3	111975	92958.8	81537.6	103997	105477	134542	110186	93819.6	124342	99923.8	77063.4	130856	84087.4	87744.4	122705	98074.5	125589	120489	89961	115878	127418	82844.3	117167	163670	108290	338701	90582.8	98481.5	53379.8	82843.6	140619	79227.3	96089	784597
CI-20150825-17_10_1	H631	H	19	NAD	1	115874	105673	98351.9	95173.5	75677	124603	128243	147175	77993.7	105571	85401.7	73761	98432.7	101263	75035.2	147280	127788	128276	99595.2	101359	94600.2	127925	99155.2	143194	123637	115706	122534	82908.9	158839	101540	100190	100352	90358.3	168409	118681	313445	202915	129227	104486	130775	133619	148117	115798	895085
CI-20150825-18_10_1	H632	H	19	NAD	2	72459.1	87002.3	69403	72462.9	93490.3	64013.1	69958.1	70948.3	61196.9	84456.9	64218	86349.5	84687.1	75221.6	74717.1	68732.7	103445	105632	91101.8	64845.8	76668.3	87137.1	69223.8	86364.4	89613	100668	103244	72416	60090	72168.4	100441	84817.4	100017	94221.5	90753.9	154561	91451.8	77101.4	83083.6	103947	67431.2	72226.1	66364.7	179924
CI-20150825-19_10_1	H633	H	19	NAD	3	60041.3	94152.6	63224.2	103058	78778.7	54724.4	76880.4	70080.4	56944.4	71282.7	71602.3	61092.4	87128.3	71790.9	87220.2	79590.7	67690.4	60428.1	50224.4	68569	95853.4	52873.6	83124.5	68665	68443.2	72296.4	81550.5	86320.1	75535.3	90919.6	64089.8	54389.9	72359.9	95326	77160.5	140885	66672.7	78533.9	72182.6	63039.3	57250.7	82886.7	70166.6	132707
CI-20150825-20_10_1	H634	H	19	NAD	4	100469	95168.5	90801.9	78205.2	67425.5	89120.9	80681.9	87750.1	97282.7	102835	63492	81420.2	63140.6	78382.4	94130.4	85562.2	92529.7	67088.6	88018.5	61952.5	69048.1	81479	85055.9	67660.6	73636.5	76939.6	88350.1	77643.6	67815.5	92646.3	66113.2	70774.3	64874.9	111521	78056.2	159227	98484.3	62435.3	59132	95425.3	110187	85846.5	86463.2	176922
CI-20150825-21_10_1	H24-1	H	19	NAD + Alcohol	-1	170618	84063.5	127454	157947	151916	126579	131030	205465	148499	124378	147959	158021	151067	171327	174826	161201	138280	326350	214052	122532	131599	73943.1	101650	115036	123376	91313.7	108067	108312	115525	135000	135266	258915	185838	265037	266569	379709	623693	110258	118741	169780	142031	160928	151696	1.6411e+06
CI-20150825-22_10_1	H240	H	19	NAD + Alcohol	0	88289.1	96582.5	116159	134621	135994	158925	115584	156182	102932	125814	110527	102490	122300	187149	144389	128628	140611	179815	169360	100861	114553	122877	95269.6	94924.4	92802.5	89456.6	156338	108477	111879	158123	141618	176922	229063	216390	152288	674720	668289	134760	84384.5	157165	152257	137436	157539	975233
CI-20150825-23_10_1	H241	H	19	NAD + Alcohol	1	91814.2	85786.6	105064	87548.9	99513.5	93263.6	89741.4	99792.3	75100.4	111227	96570.6	99264.9	61667.3	101636	99878.3	116000	89837.4	92273.2	112596	108463	91320.2	81347.8	57362	96856.9	54496.5	107616	71269.6	104841	94326.5	78920.6	85618.2	112971	123924	78415.4	89454.3	374532	99845.7	89445.4	91662.1	134915	112625	84644.4	84279.1	133092
CI-20150825-24_10_1	H242	H	19	NAD + Alcohol	2	89637.2	75437.3	88656.9	87998.1	86499	84348.4	68974.1	86462.2	93409	91100.3	55834.2	97085.4	71020.2	61743.8	107434	100219	99560.2	76922.9	110435	81312.1	111802	74707.9	90979	57134.2	89242.3	85037.7	132660	73392.6	64347	68708.9	84149.8	77705.7	64100.7	116938	82837.3	141203	104855	101049	87251.2	69124.7	109820	60645.5	65946.2	81850.3
CI-20150825-25_10_1	H243	H	19	NAD + Alcohol	3	78383.2	109838	59957.6	100859	80178.6	101768	56182	74325.7	82133.3	103927	83365.5	95435.1	86123.8	73135.1	80621.3	76178.9	106178	88172.5	56019.7	79221.9	87894.3	87415.3	61629	81437.9	98526.5	111256	67610.3	72429.8	62804.8	77048.3	67535.1	81166.5	70973.8	84500.1	53529.2	167268	98687.4	82965.3	58928.5	80728.1	83822.1	57699.4	71002.4	83067.4
CI-20150825-26_10_1	H244	H	19	NAD + Alcohol	4	88332.8	75684.3	75182.7	66648.5	75227.1	79304.8	106946	124309	84117.6	83491.3	64915.4	87243.2	81051.8	105965	98067.4	82486	69722.6	82143.9	55439.5	90423.8	125125	99931.9	100117	106469	89823.9	73130.1	108189	109535	97333	112344	93557.4	90690.5	98189.5	87409.4	96830.7	129154	115756	121040	99965.8	121419	65652	84790.2	91261	126618
CI-20150825-27_10_1	QC3	H	19	QC		87284.7	84979	102841	84264.7	118833	112445	113792	131824	100721	68309.8	93886	107886	143417	132036	102721	94048.6	72635.9	111767	114861	75691.8	101775	128521	93883.1	88337.7	134342	92070.4	142832	107164	105878	121501	139931	118953	169931	150284	114805	672576	244798	135048	98986.2	130622	93286.6	111297	166943	1.05727e+06
CI-20150826-01_10_1	QC1	A	20	QC		76586.6	123746	117571	99693.9	66986.4	102676	107665	104573	118465	96102.9	104999	139421	129251	128685	90271.6	164354	122561	146907	137533	137140	111762	121002	100519	101863	108427	97842.5	115074	77583.6	118269	120368	106628	198193	94238.7	139389	160438	754407	281927	107270	124917	123028	122073	181217	110034	1.09272e+06
CI-20150826-02_10_1	A11-1	A	20	Vehicle	-1	123992	128721	137193	99283.6	86800.7	77816.9	89816.8	213528	104374	109943	123570	147693	126824	194118	131505	128213	154056	204637	195167	125703	87505.8	106519	70725.7	149261	94861	144587	89732.2	135514	105376	99579.6	70749.6	128851	129561	105856	167755	552041	303645	115179	154705	117046	160878	117103	156569	468618
CI-20150826-03_10_1	A110	A	20	Vehicle	0	85633	84714	94618.4	117219	131199	112467	109505	150905	137184	129619	97458.6	117477	139152	151221	180910	153504	128977	197576	223305	124553	146795	78299.8	96278.1	108637	127005	113762	98193.2	145301	112699	126908	176017	209848	121381	131830	162497	541376	314120	109741	137982	121888	119509	137252	117561	356417
CI-20150826-04_10_1	A111	A	20	Vehicle	1	108691	140329	97309.4	93128.9	102170	77169.6	84701	115427	115301	150556	99758.6	113538	107922	114988	140448	140716	107877	123617	155136	115503	84019.9	94913.3	97567.4	102014	77949.7	96821.6	82789.2	60911.8	104346	153740	93162.5	86219.5	175491	89535.7	140026	315158	100729	110416	94734.9	117921	89655.1	105087	95214.5	171085
CI-20150826-05_10_1	A112	A	20	Vehicle	2	83532.7	72961.3	69708.7	75715.6	64684.6	61003.5	94318.1	72064.2	75136.6	63742.2	79707.2	129009	88420.7	63860.5	93812.2	63486.8	77202.9	90708.6	99051.1	68427.6	71943	98748.1	89969.4	81698.8	70923.6	79795.7	82493.9	69340.6	61727.6	62980.3	59968	72654.2	67895.4	56844.9	70397.6	122583	92980.2	66617.3	60211.6	82260.4	56770.2	69085.4	120235	91718.9
CI-20150826-06_10_1	A113	A	20	Vehicle	3	62355.9	147118	52242.6	68862.1	83061.4	74102.6	60330.2	74795	92466.5	92029.2	90048.3	97974.2	105579	78541.3	71821.8	97725	68226.6	63386.7	108825	82947.7	91506	103480	80298.3	107547	123991	97971.9	68085.9	63296.9	116668	93914.7	82249.9	100697	77117.9	63803.5	86716	161442	58601.6	81584.3	95030.6	69363.3	54035.5	69661.5	80387	84026.5
CI-20150826-07_10_1	A114	A	20	Vehicle	4	101251	59996.3	84288.3	88547.9	94941.4	76662.3	105173	81842.5	99352.1	56562.5	95722.1	84115.8	95268.2	101934	88001	99604.8	76717.4	61093.9	106402	129750	80882.1	78507.4	102415	94633.7	88573.9	130427	90832.3	84324.4	138547	84293.7	89125.6	96127.5	100811	102882	89917.6	236947	92855.9	111304	125187	60468.1	87276.6	91328.2	81380.5	164818
CI-20150826-08_10_1	A52-1	A	20	Alcohol	-1	234461	157361	143860	146715	167623	99139	204421	322390	233824	247795	281521	293834	332626	536400	618749	821676	545218	569850	539522	311554	250093	208177	158439	133171	98876.4	134020	129741	122351	166647	189522	167497	262811	461024	343328	281279	233337	1.61447e+06	349258	186497	195543	226695	166758	242919	476162
CI-20150826-09_10_1	A520	A	20	Alcohol	0	99263.2	98878.3	71926.9	87758.6	94442.7	89869.3	106587	112898	93013	78215.1	99320.5	83717.5	80927.3	112130	117847	125575	92533.5	140226	123317	119800	122735	82916.6	90913.2	91820.9	79794.6	97135.9	118464	59337.1	90537.9	125385	92339.8	132950	139338	130977	133403	369290	140375	121591	142681	113506	109421	97511.8	101884	552180
CI-20150826-10_10_1	A521	A	20	Alcohol	1	78412.3	129917	108649	73625.5	104590	104688	97788	93577.7	90261.2	91997.5	101749	115654	132332	126705	134148	171412	121432	112344	178403	115072	129617	126260	87780.9	87509.5	132909	99274.3	133334	99613.8	96690.8	101921	117939	161592	82863.8	151220	156720	393893	299242	100606	97691.4	112740	157948	135210	92339	580394
CI-20150826-11_10_1	A522	A	20	Alcohol	2	100480	59868.3	60376.6	105579	88686.1	95865	69448.6	83233.8	74228.6	108124	104894	79386.3	79246.7	83234.6	81587.5	73926.7	93725.8	75527.8	65746.2	95733.2	63324.3	90820.7	98532.4	81934.2	76121.4	73640.2	82211.8	68434	66862.1	67335.9	67729.7	71343	79626.8	83529.3	104009	89742	114905	92856.9	81707.4	90466.7	109298	92751	77126.9	145891
CI-20150826-12_10_1	A523	A	20	Alcohol	3	111548	99239.2	87099.6	113026	110693	81684.1	57165	93725.8	123692	103639	85599.2	117092	74828.6	86782	103884	95507.3	98866.1	95671.5	105171	93361.9	106458	115734	113773	66809.6	100403	95801.3	82608.5	116633	92636.6	117309	127671	91217.1	112176	69401.1	117470	156901	75119.2	99655.1	81759.6	88597.7	117855	91341.4	94140.6	146945
CI-20150826-13_10_1	A523	A	20	Alcohol	4	106151	95839.5	71082.1	82834	85621.6	98778.8	84977.3	67920.3	133228	116219	81352.1	92580.2	110851	96658	107289	93394.6	91815.2	98544.1	101266	100184	79560.4	78331.6	99634.8	65161.2	80027.1	92718.4	94804.6	81531.4	94794.5	66677.2	136657	96742.7	118847	84962.5	105140	183900	79266.8	104223	118669	84349.2	117723	101477	116057	165665
CI-20150826-14_10_1	QC2	A	20	QC		123974	149029	96853.5	122453	108942	109068	90200.3	111101	156162	100512	76632.2	112988	114002	142536	127828	132178	100165	129921	112461	88064.1	115019	114296	88927.4	162075	100487	96339.7	81791.7	123890	152308	123051	161519	158565	134294	146397	194116	735952	205157	139596	90444.4	132434	166531	134005	129434	1.07385e+06
CI-20150826-15_10_1	A23-1	A	20	NAD	-1	80917.4	101740	87984	101028	77989.6	85021.5	114500	98211.3	96866.7	81447.2	77440	123808	93466.2	94965.8	80995.7	65114.1	84408.2	140620	97069.3	100246	105785	88047.5	107153	89682.8	77044.1	60232.1	67019.1	89010.8	130278	111480	119970	124592	86271.8	106525	93402.8	241979	97736.9	122155	103118	76307.5	98055.6	107381	96629.4	178277
CI-20150826-16_10_1	A230	A	20	NAD	0	95131.2	60383.3	70013.3	93042.5	64208.8	109635	116032	85106.1	97933.9	103583	104693	92263.9	123739	143727	92296.1	64575.8	108090	112158	90023.3	108282	80399.2	81845.4	64823.3	104084	85042.9	67493.4	70027.4	82214.1	103704	105350	95378.8	154285	107368	91083.2	124977	390507	106894	108422	115272	94606.4	76287.1	114851	115557	239599
CI-20150826-17_10_1	A231	A	20	NAD	1	85038	60831.1	61130	99828	114487	51273.2	82392.8	72421.7	61593.8	67493.3	86401.5	90061.9	77923.4	73150.5	94751.2	75203.9	80807.9	66615.1	99012.2	75360.6	74175.4	54265.6	90485.7	79577.6	80583.7	62895	90801.2	98757.5	94400.3	114144	63139.3	83887.4	94686.9	86103	117962	221163	78936.7	60847.7	71965.6	80035	73283.9	73672.7	103603	155695
CI-20150826-18_10_1	A232	A	20	NAD	2	94730.3	57463.8	83931.8	116330	83560.9	66746.4	74326.6	70964	79412.8	71529.7	81423.1	105936	79722.6	117436	84587.3	85888.9	68988.7	111015	67253.6	82073.6	51097.9	77262.8	105097	94068.4	81846.8	70927.2	103271	74407.2	86912.3	90376.7	68330.6	70969.3	74102.2	94700.5	85443	265707	90402.9	106602	71402.2	90239	116287	84623.8	86878.7	132379
CI-20150826-19_10_1	A233	A	20	NAD	3	93146.2	51296.9	68545.6	68440.6	77121	67074.8	104621	112885	111862	72128.1	83052.3	94799.2	66290.3	79205.6	95327	108141	64792.2	70222.4	70348.1	94890	77692.7	94385.6	69952.4	63083.8	89760.2	70172	103715	74908.7	66131.3	90813.1	88153.2	88556.2	65900.8	60574.2	86661.5	255111	97602	102298	105363	106543	70398.5	74457.4	79435.8	89028.6
CI-20150826-20_10_1	A234	A	20	NAD	4	94901.2	107795	79110.3	123170	72404.5	78613.3	75959.4	87659	71981.3	81698.5	82862.1	103390	113375	125585	90300.9	88163.4	103159	87861.7	81631.6	66803.6	104421	44965.4	71289.7	85350.6	86367.2	89666.6	111804	96909.3	58294	73992.2	99700.1	102915	74979.6	66239.1	105873	283458	88293.7	104518	77753.2	78112.3	97551.9	124656	76694.5	91213.8
CI-20150826-21_10_1	A44-1	A	20	NAD + Alcohol	-1	117100	99294.7	112100	149397	106447	153469	183710	282542	103179	148417	98532.5	165907	252769	330522	276609	201917	195295	356696	282786	150876	130687	150968	140545	90963	105541	121193	125586	152927	132939	189592	213742	509771	240744	230367	317578	1.13291e+06	1.91201e+06	175480	179398	197059	199192	167286	213681	4.87166e+06
CI-20150826-22_10_1	A440	A	20	NAD + Alcohol	0	130583	95074.3	104320	138828	146901	115356	176736	238082	124972	156548	139893	181162	202906	314833	237166	203534	174533	327126	219383	152539	123594	146218	110936	131660	107853	123231	153321	119127	178312	167709	134104	371432	164514	196639	261547	1.92981e+06	2.45779e+06	158604	149081	157893	125928	138056	163692	2.25168e+06
CI-20150826-23_10_1	A441	A	20	NAD + Alcohol	1	99473	157905	114010	104080	92201.1	92008.4	72080.3	179845	93628.6	149692	129490	111742	129814	171763	138234	114425	120656	170263	164935	111801	106933	100892	98703.9	103375	78323.2	115525	98023.7	147792	130777	117821	125842	324168	165650	143496	164327	1.10081e+06	502352	86955.1	128239	108664	158514	153766	126590	767654
CI-20150826-24_10_1	A442	A	20	NAD + Alcohol	2	81873.1	77098.9	57722	91900.2	73873	120093	78309.3	99646.1	102984	90522.5	70687.3	142408	73943.5	89802.8	78958.1	89810.5	75162.2	83944.9	108887	84682.3	83106.4	108818	116459	73908.7	88409	66127.1	87783.9	68245.4	118418	82161.4	106052	106736	91338.9	82223.8	97859.7	221247	101380	103976	123840	89641.1	121032	96894.1	99587	195452
CI-20150826-25_10_1	A443	A	20	NAD + Alcohol	3	75780.4	98954	112692	83115.2	71435.3	122389	89958.2	90335.8	79274.8	91237	108136	82928	119975	90305	92813.4	89471.9	75225.2	100958	79155.4	109479	103586	70128	61315.5	97539.7	85536.3	92579.8	98042	139585	94037.8	100813	77896.9	107212	88516.1	80195.9	78825.4	185810	114617	79494.3	104292	75029.3	99819.1	102065	53069.5	99219.2
CI-20150826-26_10_1	A444	A	20	NAD + Alcohol	4	93263.4	81670.4	62448.9	67175.3	70502.4	56548.9	75242.9	68846.9	61121	66183.4	52524.8	73371.6	72040	68652.7	67329	50887.2	69209.3	74623.2	93023.8	91393.1	62775	58643.1	83360.8	48772.8	78448.6	76477.4	78524	81571.5	77102.1	56132.4	72131.9	100553	72722.5	74361.1	74853.6	246850	66117.6	91547.4	91160.6	68655.7	111672	70190.4	64787.9	169389
CI-20150826-27_10_1	QC3	A	20	QC		78439.9	116056	107906	118240	83259.6	82643.3	97517.6	83355.1	100597	95886.7	135966	115960	124111	133135	116609	132092	116234	114168	137053	67720.2	120214	91674.9	95373.5	83891.4	98397.2	117404	92486.9	123712	112964	110157	83548.3	174004	137890	137231	145284	773781	226305	131567	114585	139581	122136	120068	84556.2	1.08501e+06
CI-20150827-01_10_1	QC1	C	21	QC		129253	144615	105785	107679	91021	71742.8	93682.6	104206	69999.4	111365	89798.3	121082	114606	148436	179768	83628.5	123267	159508	143867	101447	102220	99644.3	128775	124954	104528	85488	101664	72670.8	101791	120676	110722	180749	127931	126524	173888	733752	248250	105165	97614.9	127909	97640.8	151672	146554	1.057e+06
CI-20150827-02_10_1	C61-0	C	21	Vehicle	-1	208889	120125	134685	101425	93463.9	107494	186539	328288	157109	159220	135740	131708	153377	285676	250128	215292	195208	372582	343689	167362	126641	169212	102921	141266	92895.2	128940	133734	102984	141996	171299	167778	222819	191098	271775	275844	319279	1.96073e+06	163527	138762	117761	233568	124310	179557	2.76895e+06
CI-20150827-03_10_1	C610	C	21	Vehicle	0	214490	107987	115959	126516	167653	115590	139547	298974	175713	138486	143484	152102	173865	332522	272725	222778	220549	392936	377943	163898	151158	114104	173419	112902	115299	113338	187437	163216	191882	213752	178459	242026	251058	265875	277185	420808	2.29051e+06	159445	191394	201649	267261	234242	225652	2.8089e+06
CI-20150827-04_10_1	C611	C	21	Vehicle	1	96650.2	91242.2	100710	117322	79992.3	138920	125337	170212	82909.4	167820	157512	125287	164212	181777	151079	170889	154332	158353	262632	160198	157187	135357	101596	103197	114179	114330	128682	128880	103617	115498	118390	149088	177183	215051	213403	333925	1.43509e+06	147371	136324	133454	157151	146644	126955	1.13211e+06
CI-20150827-05_10_1	C612	C	21	Vehicle	2	109612	77645	88471.5	80985.7	79092.8	75727.9	95827.5	62984.5	130498	67333	78532.4	80215.6	90108	111194	111170	88307.6	65287.5	75645.2	95856.4	107951	104649	101315	91225.9	89907.4	91937.8	100891	90978.3	63093.7	65888.5	87564.4	72728.2	115462	96524.1	104384	92525.5	214997	115279	71395.4	79087.4	105135	110097	96062.6	103673	177336
CI-20150827-06_10_1	C613	C	21	Vehicle	3	119241	111496	85090.7	85602.5	84841.1	71631.1	71612.5	89408.4	89446.7	76782.7	82439.7	158651	88877	104034	90508.4	104481	124481	84888.4	96494.4	114400	143892	79410.5	115255	96924.6	84867.3	109356	130116	73879.3	109856	106606	115505	119290	102208	119537	113051	597638	138533	80652.4	103525	105114	119473	111920	127498	364660
CI-20150827-07_10_1	C614	C	21	Vehicle	4	93078.2	98660.7	105591	99690.1	93954.3	78285.7	107385	67116.3	80869.9	95386.6	96555	106259	74192.8	145694	72708.1	83811.6	104140	69969.6	112968	90410.6	69221.5	103162	105824	111251	86396.4	78860.7	88953.9	65476.9	81428.9	87004.7	109391	126947	84647.4	95234	66691.1	262239	103491	83855.2	87101.4	105514	98128.6	119380	101317	98623.6
CI-20150827-08_10_1	C52-1	C	21	Alcohol	-1	144668	139156	103116	88011	131676	91629.5	105120	275987	172145	151712	104260	163178	195522	278955	233144	176151	165857	293846	295557	154880	87821.5	96372.7	99589.6	140678	170096	106533	136546	100972	152813	130804	161519	366741	258554	264539	368976	503254	1.94326e+06	186813	167271	142634	158235	161610	154848	2.26435e+06
CI-20150827-09_10_1	C520	C	21	Alcohol	0	166068	138636	122302	132522	131043	111838	130963	247808	170206	139557	140192	161660	147599	261054	235560	173610	152676	347789	310059	167962	148846	120860	123711	109876	112490	148989	138087	141744	196443	148590	182510	375051	212221	260728	380058	485391	2.00567e+06	158704	172205	170470	259151	163302	173578	2.2543e+06
CI-20150827-10_10_1	C521	C	21	Alcohol	1	106941	156849	149355	113788	135373	110881	117527	162011	150542	142279	69976.8	122821	162309	236735	167513	150288	105345	199749	263009	134978	111176	144116	138448	92183	157526	167547	156178	123001	143433	118393	175894	264641	163628	228476	224238	498944	1.53902e+06	155419	163591	118914	185953	136257	124177	1.29763e+06
CI-20150827-11_10_1	C522	C	21	Alcohol	2	67846.9	98006.2	82290	65501.8	92320.8	77696.9	82935.5	105070	80706.6	75476.3	100956	75761	85317.8	91241.9	101630	79466.5	113210	87918.6	78730.3	108995	80107.5	84063.4	77137.2	60246.5	94230.2	90617.6	97410.8	88842.3	90574.9	132344	96933.8	73840.8	66780.2	79462.1	114991	203441	115987	78027.6	106371	90616.5	61160	76534.5	67482	227388
CI-20150827-12_10_1	C523	C	21	Alcohol	3	92609.7	90615.9	81247.4	78681.2	77841.9	99421.3	96931.4	85398.9	96454.3	89101.3	102638	87535.7	83405.8	84787.3	76119.7	88106	112962	120285	109070	85374.3	85534.1	83079.9	107553	96876	90019.8	93102.9	87940.3	62187.5	91450.8	62071.2	109251	103179	87058.1	95417.7	119567	276250	121674	91376.8	93438.9	103916	147387	125562	113456	289831
CI-20150827-13_10_1	C524	C	21	Alcohol	4	89007.6	86250.1	100882	79509.3	74778.5	75715.7	78377.8	105188	96690.4	87982	67384.8	79609.7	85929.7	81859.8	55318.8	85726.1	74393.6	87141.3	107525	101441	79024.6	94973.5	89398.9	99681.9	103912	92421.9	78826.2	107091	88358.2	100163	103793	129244	114973	86222.6	63141.9	182588	90788	96208.8	103562	107315	94888.9	81442.6	133298	222671
CI-20150827-14_10_1	QC2	C	21	QC		146357	111568	114157	144806	123934	76280.8	115222	140136	107625	91214.5	119902	99314.5	71530.9	123826	129424	137036	134468	171128	93139.9	122523	153599	104062	123672	104978	94385.6	121297	119678	98495.5	127637	133275	128761	168118	102691	157986	137324	734976	321227	121183	113379	84587	172503	78966.8	160495	1.17467e+06
CI-20150827-15_10_1	C13-1	C	21	NAD	-1	115647	106541	83489.3	90873.9	126851	128302	109501	116309	148053	101310	99597.1	95578.1	104853	131903	132082	159755	85149.1	149329	194370	125099	102798	145326	92876.9	117459	134533	124727	138178	129093	120492	168532	109876	236504	230929	202108	234188	555452	289705	126328	144737	154741	173804	172393	207113	8.82821e+06
CI-20150827-16_10_1	C130	C	21	NAD	0	95563.4	90804.8	120675	89446.3	108411	111938	126581	128748	88905.7	94878	100161	93946.2	115963	147769	132458	82112.8	104585	162913	139749	118717	130205	113936	94491.8	110039	101948	113074	124726	139335	87424	118242	132897	175866	162622	140194	213106	721932	488381	121676	127093	156990	159359	143617	236983	8.26366e+06
CI-20150827-17_10_1	C131	C	21	NAD	1	122362	101122	123616	70940	90732.2	86763.6	91296.6	87093.7	103709	69407.2	61822.1	114709	110504	106396	135286	91342.7	120215	109496	89469.4	118777	123648	123874	83246.4	112433	128961	77017	129593	131458	133870	112152	118049	145304	133748	106841	149721	342506	121393	119325	96999.5	81421.7	129466	157406	126458	2.39621e+06
CI-20150827-18_10_1	C132	C	21	NAD	2	80916.8	64347.5	91483.6	91478.7	98252.5	94924.6	99515.3	77192	94620.4	92416.1	68747	78935.1	98045.3	128282	106378	111768	81507	113462	122049	55669.3	64228.8	73804	89333.7	132034	112995	125054	85308.4	110622	87018.6	67658	88930.3	94823.3	73640.8	90855.7	95694.7	137595	120993	69111.3	79386	102602	108284	96235.3	89348.1	602705
CI-20150827-19_10_1	C133	C	21	NAD	3	98818.2	106784	91733.1	79969.9	82094.2	63176.8	95984.1	76297.4	109712	88571.7	137646	71543.6	128061	77091.2	117550	77225.7	85805	106678	88793.1	75806.7	86167.9	54181.4	81051.4	108294	87499.7	96874.5	101128	55807.9	99271.4	105169	95118.4	77951.7	77241.9	69747.3	95134.9	192672	103394	96435.1	72400.8	106042	102479	99445	133259	1.07761e+06
CI-20150827-20_10_1	C134	C	21	NAD	4	154516	135587	74519.9	95372.3	118672	83119.7	73355.3	133781	117138	80719.7	76020.6	136909	98029.9	68943	93295.4	99964.6	74203.1	106986	120418	101512	81428.5	107637	77525.3	84408.3	101566	111859	85865.3	104377	93785.6	78180.8	85615.3	109448	107199	117677	124588	325632	102279	110823	128984	98787.5	139849	92458.7	87861.1	1.22507e+06
CI-20150827-21_10_1	C44-1	C	21	NAD + Alcohol	-1	140643	120184	124747	95601.7	115679	103371	116918	202130	117460	103645	119027	147161	112636	191572	147939	154809	118573	211227	195722	137699	93524.6	125293	129356	133470	140557	87084.8	123010	116574	144886	119304	151340	343983	198884	163070	197603	901734	381629	100489	102746	173057	165735	198988	190042	3.39059e+06
CI-20150827-22_10_1	C440	C	21	NAD + Alcohol	0	147173	166950	164064	149579	88338.5	73343.4	156379	259745	162775	127157	137747	180044	163330	181596	216170	166711	167345	291693	252437	140687	158711	140158	125159	158735	97425.2	145433	157734	168820	144910	139406	132794	279526	224824	175024	287670	1.79002e+06	1.29372e+06	157845	120743	154524	197075	184927	219596	3.74494e+06
CI-20150827-23_10_1	C441	C	21	NAD + Alcohol	1	89331.3	80371.7	92154	99538.3	102565	110395	76995.4	60960.7	95676.9	116481	109900	97863.3	99982.2	128837	120330	95382	111107	136664	105658	115128	72253.6	104843	105454	115549	107317	104591	136630	98539.2	93117.4	109994	79018.6	163407	130896	144597	112443	391893	131634	114859	147280	111300	98440	131777	117622	583168
CI-20150827-24_10_1	C442	C	21	NAD + Alcohol	2	84569.9	71247.1	74237.5	80810.7	90435.3	97995.7	78204.2	69310.8	95367.2	98048.1	104390	97940.5	105993	83197.5	104161	93878.2	116953	111372	94249.5	100849	110029	70428.2	66066.5	93141.8	93840.9	74589.2	64051	55154.7	71145.4	76900.6	94517.5	86544.5	90680.1	77129.9	113447	184725	97054.7	91679.8	80306.7	120177	72539.7	75792.5	85536	209597
CI-20150827-25_10_1	C443	C	21	NAD + Alcohol	3	66965.8	105474	72002.4	93024.4	79585.7	64597.9	81110.9	72408.7	82442.2	87256.8	94590.9	78779.3	71597	82981	110612	82107.4	74337.6	77998.1	111920	104282	80912.2	94297.1	140538	53263.3	70486.4	82765.4	84188.5	57050.3	77456.4	76847.3	79027.5	77263	104527	85783.9	114769	134600	106666	92285.3	92296.3	96653.6	70419.1	76936.9	67797.2	236433
CI-20150827-26_10_1	C444	C	21	NAD + Alcohol	4	64010.6	102513	79095	75581.9	96011.8	74286.1	60019	87939.4	96901	86041.8	82486.9	107662	77566.8	101221	80667.4	72751.8	76725.5	104655	88332.1	71056.6	76700.8	78210	99485.9	94585.5	80003	104838	69620.5	89591.9	87502.7	72576.7	104923	84644.2	72830	76136.2	106374	223461	83914.1	70739.3	67614.3	91305.6	98906.7	77567.6	125563	286111
CI-20150827-27_10_1	QC3	C	21	QC		130958	115650	72051.3	51456.5	90992	147294	90206.6	121370	88580.3	80623.2	113129	125738	110280	124356	119052	149184	90054.5	139523	153952	102164	124797	98209.5	84536.5	95562.6	92328	132205	163256	96645.6	137492	125319	116169	194446	121275	149622	143198	687525	264628	90675	147495	115176	136675	93222	128914	1.05697e+06
CI-20150831-01_10_1	QC1	V	22	QC		104256	137678	102135	126468	124370	100072	94620.6	111674	109597	107613	115057	99849.7	102984	160663	146963	140498	156872	143515	132912	79498	85658.4	117398	110791	110467	93679.6	94098.7	95571.9	86023	105151	125667	136591	132222	106987	132629	113448	739881	231626	107323	110882	117101	114635	170223	126388	1.0486e+06
CI-20150831-02_10_1	V31-1	V	22	Vehicle	-1	122813	63424.9	82632.3	85940.6	79660.8	112599	111862	94976.9	115044	114517	117440	82913.6	144583	130741	105045	95143.5	100461	115906	136914	84380.8	99179.6	105676	74402.9	95761.2	77170.3	87885.8	115502	112219	92157.3	100763	71330	132657	104468	129995	91103.1	394746	138796	102731	117926	106891	150090	110115	138321	671589
CI-20150831-03_10_1	V310	V	22	Vehicle	0	126381	141418	87856	106510	147445	94500.2	98682.4	119002	131366	135307	85670.2	108976	132807	177577	196477	135143	90840.6	150637	130050	109047	138077	108714	133539	123610	119907	66581.3	132382	106558	127591	122124	134503	171383	142496	161326	128247	733667	369268	122319	95036.3	162604	127783	121685	132405	937608
CI-20150831-04_10_1	V311	V	22	Vehicle	1	121406	63195.6	91147.9	99694.3	83401.1	91494.2	83092.1	88633.1	67814	90959.3	90435.9	78356.9	98780.6	82125.4	76478.8	125426	68668.6	94075.1	103872	111557	110046	130779	121180	61705.3	85570.2	122494	70927.5	73621.7	96036	71145.6	69060.4	92755.6	122831	109550	136076	262060	134365	114202	106311	84695.2	134239	105534	88437.6	307251
CI-20150831-05_10_1	V312	V	22	Vehicle	2	97782.5	61980.3	74302.4	87032.3	102884	57543	91985.9	83925.7	92311.4	116335	90863.1	75955.5	104312	85422.4	87314	74453	71236.8	96772.6	115137	73409.6	82246.4	92440.8	65292.9	106433	79724.5	74238.2	125120	82282.4	106643	86564.7	87650	84111.7	93799.7	75678.2	86956.3	179257	128973	82027.3	103116	115782	121539	87663.9	78839.9	148686
CI-20150831-06_10_1	V313	V	22	Vehicle	3	89513	80350.4	100284	100425	68202.8	62544	76756.1	71088.3	95293.1	87096.5	83985.1	58669.3	99486.6	60114.4	113311	73976.2	70335.7	56875.3	67767.3	88541.2	66799	82618.9	82047.8	91561.3	81194.7	97898.6	74641	67408.6	88994.8	107432	89373.8	65249.2	103288	57713.9	70582.5	160543	79380.3	82955.7	73178.4	76894.1	79490.2	80623.1	77903.9	174569
CI-20150831-07_10_1	V314	V	22	Vehicle	4	84100.8	80733.7	102896	61552.9	65773.2	93793.9	86349.3	74792.6	91794.4	83009.4	97158.7	68707.1	79041.5	80498.6	87615.9	80823.6	68063.5	76173.6	97059.3	51900.3	97123.5	67478	76438.7	96964.5	77013.3	93647.6	71392.8	84543	74824.2	89397.6	90907.3	69463	94592.4	75029.6	94207.9	186823	91407.5	84077.9	110631	118389	103803	100738	87530.1	126614
CI-20150831-08_10_1	V42-1	V	22	Alcohol	-1	115130	74719.7	90102.9	116927	80614.1	94043.3	85271.3	96733	86125	115526	102168	95989.7	114859	106846	96854.2	107065	123935	83493.7	94226.9	127842	145164	122083	133193	93526.9	120475	115142	86620	86952.8	109244	91315.4	101771	127663	100112	117851	106963	387063	105496	84778.2	78981.1	77385	113913	96883.6	103160	2.36693e+06
CI-20150831-09_10_1	V420	V	22	Alcohol	0	88462.4	117544	110186	116523	97555.3	150417	70119.1	114971	123565	68849.2	130330	134936	122820	127931	148737	102265	98534.1	160515	77767.4	99007.5	104000	102167	95586.7	114858	146010	132364	123400	138314	86483.5	133072	135451	123560	92691.8	154370	155381	766161	303737	121241	129473	123962	124360	133128	189930	2.32186e+06
CI-20150831-10_10_1	V421	V	22	Alcohol	1	121633	67510.5	120425	99971.9	151063	91487.9	97767.1	85690.6	140048	103291	100070	136334	104338	90444.3	126345	110487	101368	120139	134293	69661.9	105766	111541	102047	87277.4	117145	65599.7	74153.4	103856	119736	94995.4	113490	73507	76399.5	112557	126839	325146	121722	104586	96067.6	93476.7	84363.5	111091	139479	723958
CI-20150831-11_10_1	V422	V	22	Alcohol	2	77201.9	69431.5	85264.2	95186.7	88881.7	59453	105080	78918.1	79641	86941	65670.4	101624	68300.3	78944.6	91318	111507	110226	95220.1	64675.6	73356.8	97119.2	90781	75168.9	126816	79749.1	61182.5	84227.9	70019.9	107287	94910.6	80516.1	78027.6	86845.7	87869.4	96477.7	180326	82920.4	71478.8	121552	57841.3	88380.9	67111.2	120568	277642
CI-20150831-12_10_1	V423	V	22	Alcohol	3	85449	98354.5	82593.5	108705	91384.7	110302	87487.8	84134	66652.9	120254	81340.6	97175.7	79457.6	110292	78294	113240	70618.9	82743.1	103308	67186.3	97637.5	103032	57691.8	89373.9	75624	94224.7	126563	108061	113893	99644.4	56555.6	119613	95911	74711.8	108643	194281	133631	103031	96691.8	73264.3	119122	75416.1	89654.6	460813
CI-20150831-13_10_1	V424	V	22	Alcohol	4	96092.5	94839	140708	100284	101197	91132.8	93420.1	73428.6	123002	115832	83520.3	126758	98420.3	177219	115539	133580	105808	118505	108806	99302.6	116875	116599	107146	145255	87766.9	103254	84864.2	102591	100876	126236	126835	116568	72606.9	110902	119969	501389	171527	101019	127067	120508	128578	115043	117894	1.25378e+06
CI-20150831-14_10_1	QC2	V	22	QC		125137	109960	124998	160364	69170.7	95997.2	89426.8	104261	99547.5	100330	99638.9	115309	86035.1	121944	126740	133137	151348	102143	157162	128854	93050.7	99964.7	119587	133213	89863	117279	108138	90378.4	117243	114742	113358	126511	120704	159488	141908	749580	238268	98506.2	140691	96103.2	111757	108985	113988	1.07325e+06
CI-20150831-15_10_1	V73-1	V	22	NAD	-1	141226	141913	111286	99738	118112	82882.1	74952.5	151662	91014.3	113951	95566.6	94534.9	104192	161399	158524	88758.6	118661	164386	179099	150401	137302	120879	145113	85737.8	95656.1	130296	146501	124756	103482	112774	154510	270588	167790	153220	174151	570100	385807	107551	102454	116239	179683	133447	175018	2.59114e+06
CI-20150831-16_10_1	V730	V	22	NAD	0	130169	138267	115493	86800.8	72048.1	84366.5	84269.9	151889	138892	127087	114661	129203	167729	152375	159756	125154	136915	154757	177934	79538.5	93656.2	137391	141034	95896	109028	105086	101602	151525	125976	117657	99822.9	170789	125634	150150	187719	607627	433425	117069	143249	129830	127776	166025	147253	1.34226e+06
CI-20150831-17_10_1	V731	V	22	NAD	1	99025.9	97651.3	118024	85631.8	105966	110151	70147.1	90505.8	80828.8	86025.7	99833.9	98265.9	91226	100299	122759	104111	100855	119544	97188.9	97404.9	87848.7	115581	85604.1	86153.8	97717.1	93276	84000.5	66145.2	91501.8	129721	127949	122119	56539.2	121859	175354	338578	185856	80645.9	120013	90151.6	107261	99489	87896.6	419488
CI-20150831-18_10_1	V732	V	22	NAD	2	94387.3	79606.2	88141.5	97586.3	122553	80593.4	104667	104486	92485.9	97300	89737.9	118840	115653	105878	102033	108990	93325.1	150668	101643	115270	82397.4	104726	111709	122665	78888.1	83094.2	97064.8	82063.4	96763	97948.4	135594	111922	134118	94702.8	118118	250774	103640	75038.8	87321	114108	88343.6	86233	96605.1	276758
CI-20150831-19_10_1	V733	V	22	NAD	3	91410.7	77477.8	104796	65956.3	90080.2	77404.3	118095	86564.3	106678	101908	103809	79302.1	88363.3	69225.7	72280.8	94205.1	64688.2	65188.8	101666	75046.3	82479.4	71903.8	63267	91723.9	100684	76849.7	96472.1	98802.1	93897.8	125235	68874.7	131853	101273	65962.6	131055	286727	92619.1	89154.4	90715.1	82399	86588.7	73320.1	106434	222764
CI-20150831-20_10_1	V734	V	22	NAD	4	82506	87892.5	73464.6	53341	78591	69263.6	89302.3	114155	65210	61675.3	76339.4	72927.9	68386.6	131927	63538	118316	61464.3	63669.6	77829.1	105339	83417	94448.9	84242.5	70957.3	77282.8	98497.6	97408.7	71914.6	94879.1	67267.2	115941	107675	108617	92273.4	73444.2	257473	75655.2	91661	53075.2	72052.4	68724.9	66315.8	101091	159135
CI-20150831-21_10_1	V54-1	V	22	NAD + Alcohol	-1	110734	85202.9	128854	113588	110830	108091	100560	137124	110732	114453	102471	83317	96351	180265	145075	114196	173552	214211	178779	85299.9	125296	111800	102027	91914.9	104150	156848	101216	108106	107169	111929	98467.8	142449	126102	171077	165208	406697	193643	118876	145211	137102	179590	112837	147137	983541
CI-20150831-22_10_1	V540	V	22	NAD + Alcohol	0	107832	94883.7	75123.7	109278	95422.4	100751	107111	107665	92229	117726	98384.8	70867.7	137509	152820	112121	138619	159972	170746	202015	126139	114785	123871	100625	101822	86986.3	101841	96211.2	141926	96050	92824.8	117722	131801	145054	106241	153060	565362	210966	132378	141590	112019	140485	137965	115691	587224
CI-20150831-23_10_1	V541	V	22	NAD + Alcohol	1	73431	67829.6	110456	87836.9	123242	79371	85927.9	105178	93196.8	114695	103749	108911	98801.2	148468	114686	122241	112364	172369	118744	83141.5	124472	85802.8	107494	102693	98240.5	131663	95456.3	103016	153902	94547.8	127649	109683	147775	157286	136093	577368	220399	96046	106111	109731	155590	140329	142259	333424
CI-20150831-24_10_1	V542	V	22	NAD + Alcohol	2	90196.1	102102	86312.6	105820	84234.3	58399.9	61826	109939	63248.4	69414.2	75734.4	88318.1	75033.7	80901	88735.8	97765.4	77671.9	73198.7	73986.5	82925.2	76153	110226	80363.2	99944.4	88040.8	86808.3	87146	103051	84091.9	107286	75176.7	89255.8	71640.5	116347	63581.7	180635	82287.1	116126	80661.4	96638	67551.2	86041.1	95059	132503
CI-20150831-25_10_1	V543	V	22	NAD + Alcohol	3	106595	124872	94555.4	104042	74930.4	85504.6	106842	85500.3	102689	105069	101145	72260.8	79292.3	102554	104745	96773.1	133083	91567.7	109123	74624.4	109292	134761	113126	81446.5	124043	106188	63208.6	95645.9	110803	102917	136506	107732	127009	94603.4	130419	192678	111555	139142	117665	67853	121184	114864	108933	227974
CI-20150831-26_10_1	V544	V	22	NAD + Alcohol	4	86657.3	106274	78005.6	87760.8	96832.9	76899.6	75145.2	100286	112855	64945.1	92021.6	75738.8	63511.9	66948.1	75391.3	85997.8	75889.8	69671.2	77818.6	78413.5	92042.5	85111.6	86419.8	69703.7	105419	80342.5	94682.3	111671	108046	122195	61818.7	69460.8	96534.3	76109	114281	172218	71086.6	107914	95468.2	98435.6	98605.6	92724.3	94047.1	117095
CI-20150831-27_10_1	QC3	V	22	QC		88907.5	114842	107977	97588.9	86769.6	82714.6	125048	103267	114346	114375	93704.3	83454.4	97432.1	155385	155588	129455	110954	141087	144140	69889.4	110870	124801	75380.9	115473	81366.2	107253	108435	88589.6	135322	114485	104756	135417	84862.1	118399	140002	745235	269451	102676	110184	107759	108324	136261	166228	1.07124e+06
CI-20150901-01_10_1	QC1	O	23	QC		112715	115923	93935.6	95457.8	103310	114477	92939.6	101056	78531	129210	115649	77648.3	115138	136803	102578	104152	100075	163744	140154	102787	76927.5	101705	116102	100107	142124	88057.1	117047	119164	107392	129607	68765.7	146665	159932	125568	177293	723897	238560	137148	145517	138086	136576	145704	145061	1.13158e+06
CI-20150901-02_10_1	O21-1	O	23	Vehicle	-1	127737	130640	113280	116555	107506	117122	155836	122347	172962	161344	128773	169472	176171	239662	220275	188458	132833	209709	219458	152757	115657	107813	136920	132303	138621	138465	152021	148427	166016	197604	136591	312910	177043	266724	196034	694623	1.30276e+06	190415	190345	148702	202867	163743	164957	1.18623e+06
CI-20150901-03_10_1	O210	O	23	Vehicle	0	158061	105883	135649	123416	113116	133460	123826	157957	131462	136553	127855	79596.6	172777	206664	197171	146373	154122	193377	131356	134113	154533	129153	145959	123363	169308	128225	138087	189000	222754	159973	143637	334457	209432	222965	188654	919187	924677	180635	124355	174022	113710	139236	202141	1.08901e+06
CI-20150901-04_10_1	O211	O	23	Vehicle	1	119278	86685.2	118471	100256	101248	111136	97677	97887.9	58821.8	116981	111360	74887.4	112374	90634.3	96487.3	129462	93808.1	89978.8	115836	89418.4	84440.6	86786.9	93298.9	87167.2	84872.9	92393	109014	73953.9	126932	101661	125177	114376	91258.9	103814	103343	239684	95514.5	92099.8	142458	85590.3	110959	82714.2	104913	221626
CI-20150901-05_10_1	O212	O	23	Vehicle	2	115133	92738.2	93652.2	113235	48493.7	100241	130690	117271	87479.2	104099	89392.9	68058.4	73257.9	98970.5	88985.2	119582	95220.2	94971.7	72896.3	100908	89393.3	96178.3	87401.8	100156	95348	112440	120004	100155	125570	100207	80849.5	66628.4	86196.8	74509.6	127142	219658	121212	75527.2	72746.4	90935.8	85595.1	85221.8	113910	196330
CI-20150901-06_10_1	O213	O	23	Vehicle	3	91691	69058.7	82932.5	94643.9	80688.6	69320	62798.2	79985	112089	93779.1	107223	75728.5	117985	71547.4	104591	62414.3	86638.9	72084.4	79176.6	93640.2	76370.8	102706	75071.3	88947.7	84916.5	78717.7	88993.1	106765	79253.5	100013	108935	93293.4	104794	132319	110361	266079	88894.9	60053.3	88689.2	95003.1	117858	85428.1	91172	223891
CI-20150901-07_10_1	O214	O	23	Vehicle	4	85073.8	71979	94772.7	98052.4	82927	83083.6	85501.3	51747.5	66674.4	106139	93443.8	78408.4	129946	99422.8	71465.9	68193.2	120453	85365.8	67375.7	87120.2	112667	94458.3	80261.3	85676.4	71562.8	71239.8	54513.3	100434	99071.5	94037.8	134743	106402	104463	64099.5	101763	249982	66630.9	79444.1	74693	88855.8	68910.3	82889.2	58428.5	151176
CI-20150901-08_10_1	O32-1	O	23	Alcohol	-1	93981.6	101016	90670.4	91594.2	133803	120928	138392	108274	102951	131127	87853.4	74437.2	131200	125800	121370	114147	96023.4	103434	111139	129824	136977	97131.8	127267	74020	134367	88630.1	116191	156487	137860	152848	177676	222219	132031	130368	121426	573957	169660	117652	110806	108592	122467	108035	155066	559154
CI-20150901-09_10_1	O320	O	23	Alcohol	0	133946	109974	99544.4	93072.3	89051.2	106197	85179.8	73945	98846.6	117073	82120	124845	102488	97527	100484	82903.2	96752.4	98848.9	138049	103097	82608.7	101782	109355	94080.2	73217.2	103267	112003	117427	125522	91330.7	112515	161068	143593	125579	121505	416836	125949	104329	103241	99252.1	82218.8	118026	90741.9	431428
CI-20150901-10_10_1	O321	O	23	Alcohol	1	85934.7	78039.7	95688.5	89537.9	89406.6	58034.4	80289	68228.9	97254.7	82058.3	115414	96270.9	133483	105737	105717	89597.9	98474.7	128070	98673.9	145040	118862	63825.6	133640	75352.5	81890.5	97672.3	72537.7	108504	89122.5	76466.2	83251.9	129398	95255.9	66420.2	118557	206678	96414.1	95345.1	100461	90217.6	119980	114756	84833.9	164304
CI-20150901-11_10_1	O322	O	23	Alcohol	2	81524.3	73777.8	79442.9	65258.8	84056.2	89890.8	94417.5	82607.9	100140	66492.3	84420.1	97408.9	86719.1	93602.3	109130	121803	103360	108686	111950	97172.7	84959.2	102516	89169.2	87599.7	68039.3	118782	87665.5	95395.4	81142.4	101351	69781.9	145744	117724	122287	100704	163321	110160	95161.2	88679.7	81446	89021	57823.8	97213.8	179675
CI-20150901-12_10_1	O323	O	23	Alcohol	3	86497.5	88522.5	76267.3	86357.9	83789.2	80378.7	96279	103924	114658	90298.3	79770.1	81461.7	97297.6	75403.9	81001.5	127095	133899	136089	125617	69505.2	64280.6	61359.6	78453.9	79564.4	83924.6	74147.2	136867	90534.9	91834	75494.4	80383.4	149666	107339	87200.4	112048	230808	114158	96576.7	84746.5	122373	88528.7	87831.2	59516.9	151289
CI-20150901-13_10_1	O324	O	23	Alcohol	4	98898.4	105783	61805.9	65774.1	79241.9	82912.3	89842.2	108607	114738	65697.3	58298.3	78734.1	85750.8	69017.3	77752.7	106881	69130.3	92451.1	87084	87633.1	103423	76177.6	94061.4	79924.9	61965.5	74302.8	58368.1	69512.7	103661	88188.6	102049	103955	94433.3	84786.8	127238	112229	86268	59964.6	87494.1	70418.5	95947.4	95973.7	83602	100504
CI-20150901-14_10_1	QC2	O	23	QC		97754.6	110262	136809	84454.2	93220.8	130957	85865	147293	83637.1	97252	91784.8	111435	122618	150492	141304	111240	129288	177332	112683	110840	94998.9	100928	134781	69527.5	121657	90322.5	126283	98617.6	105958	119118	85951.5	191714	106596	108981	162831	757520	226843	113712	106060	104566	130970	135984	138990	1.12242e+06
CI-20150901-15_10_1	O53-1	O	23	NAD	-1	80941.5	116500	105233	107741	107839	71832.3	89158.9	132145	98608.9	97566	99262	81048.9	134805	136036	137005	88892.1	96358.2	107408	129544	70727.4	108849	118623	86570.4	116713	59733.8	147501	94744.9	82725.5	130541	89477.5	107859	144715	117475	125395	139182	518992	113653	128746	118453	172815	97114.7	97486.4	113984	492745
CI-20150901-16_10_1	O530	O	23	NAD	0	79397.4	95116.6	88150	103620	139413	105945	83035.5	161018	105633	83674.6	97346.8	78073.4	82403.4	104476	117051	93328.5	99608.4	145354	153790	99441.8	99630.1	105660	115064	142650	127042	104607	139804	116315	123072	140972	127344	171547	131862	117531	156054	512782	160187	95780.4	106543	110128	133239	137682	145985	337483
CI-20150901-17_10_1	O531	O	23	NAD	1	99433.8	74734.9	99704	80821.3	124655	91442.5	68924.8	110091	101853	80473.1	79952.2	73678.4	88402.8	93762.7	86202.5	95355.8	99102.9	79540.9	124856	120397	91716	82291.6	132380	90771.3	101922	89739.7	68768.3	84178.2	109169	68932.4	124758	95855.9	78264.4	56917.8	133703	346294	90173.4	66837	92850.7	98207.6	74750	111449	80983.6	135192
CI-20150901-18_10_1	O532	O	23	NAD	2	83192.2	65476.7	70695.1	85084.5	89750.5	63737.6	80123.1	70429.4	90515.9	79593.6	115468	66201.1	88102.9	74769.7	113945	68747	59493.8	76573.4	68637.1	89288.8	106082	70246.4	84022.4	79397.9	78838.8	110356	70886	96436.5	85134.7	73149.5	54202.4	96587.1	88218	86999	76265.3	100403	71045	81084.6	54487.3	68464.7	75810.6	73839.9	77212.5	104393
CI-20150901-19_10_1	O533	O	23	NAD	3	71040.1	68458.9	65000.8	90172.2	86664.2	64706.9	58982.1	104450	98424.9	77223.2	56904.1	74497.3	68737.6	65045.1	84414.1	53863.8	75058.2	84491.6	80149	78518.4	76575.4	72827.2	95677.9	77107.1	60640.2	90082.3	71307.3	74616.2	96024.3	94744.8	112782	86141.4	77979.4	91539.9	121269	98293	71602.2	71104.7	78669.3	59381	65280.9	59224.8	71672.6	98952.9
CI-20150901-20_10_1	O534	O	23	NAD	4	80494.1	58404.6	96385.2	58853.7	74341.1	74456	78571.7	109464	94746.3	77030.4	94057.9	90134.2	121140	94109	104234	75274.2	67193.1	62534.4	81852.1	79390.7	84010.3	53466.7	113254	90658.9	91232.5	77330.8	102416	84953.6	90624.9	88189	73465.7	80390.9	82505.9	112261	77336.8	264098	82305.5	94378.4	66721.4	86707.8	65629	80608	89948.5	129695
CI-20150901-21_10_1	O44-1	O	23	NAD + Alcohol	-1	127245	111692	73487.2	126778	96504	63677.9	86429.4	149187	118611	111273	122787	149918	159403	205329	183883	149441	150420	175288	150915	143546	110551	102686	124015	97769.4	129602	92834.7	115783	119932	158162	122047	143082	249322	155190	214133	173368	777170	376679	176173	125282	110605	137694	144238	165307	1.8391e+06
CI-20150901-22_10_1	O440	O	23	NAD + Alcohol	0	79546.7	82817.9	121748	125114	86662.6	82857.5	91244.9	127007	120494	109202	101714	98670.6	166616	138515	101532	118582	82499.9	95984	121978	103747	105310	101649	107171	118963	117025	101155	103879	97770.5	102460	132122	106033	168653	133227	138284	120723	509359	122454	75397.5	119238	112213	81909.2	116548	118583	918829
CI-20150901-23_10_1	O441	O	23	NAD + Alcohol	1	123322	70647.9	98011.6	124742	78228.3	106694	116188	91415.4	79042.6	88810.7	88619.5	97877.2	105201	112807	108706	108097	83556.9	105162	93087.2	74583.4	117131	79938.1	90656.6	118037	110390	98636.3	104522	99313.7	133880	90858.4	124601	127354	94475	143427	113456	492793	106690	91317.3	78332.3	88390.7	75373.4	91411.3	105323	513220
CI-20150901-24_10_1	O442	O	23	NAD + Alcohol	2	80734.5	87585.2	57220.5	112689	99657.1	77460.1	97514.4	75874.8	97902.7	99744.8	86729.8	97019.7	58188.1	68683.4	86977.7	93265.7	91784.8	75215.1	116730	84571.8	89496.8	67854.1	89896.5	87434.6	76860.8	85190.6	81174.4	73913.6	86439.7	73215.6	85015.7	99140.8	70666.5	106066	91330.3	202557	95227.3	110183	90717.6	99246.5	91823	68700.5	80104.8	117526
CI-20150901-25_10_1	O443	O	23	NAD + Alcohol	3	81765.3	68440.9	82314.2	59830.9	88675.1	96281.3	80254.7	110588	84592.6	65958.5	82405.1	77389.6	76002.1	112213	102484	108378	101918	79497.6	99100.4	52322.6	110656	71406	102707	108660	112876	92017.9	122603	97770.4	83237.4	72724.5	73910	93487.9	121436	119305	74806.8	212156	122992	74488.3	88768.9	70562.6	98041.3	80611.4	97161.4	149126
CI-20150901-26_10_1	O444	O	23	NAD + Alcohol	4	70040.9	94681.4	100110	79742	67519.4	94061	71648	70886	83452.4	75029.8	106767	96566.7	93952.4	74006.3	117114	108443	77463.7	77079.6	61536	83022.6	120356	111579	86602.9	102298	113409	87892.9	118917	65392.7	86688.8	87142	75835	72232.6	124849	87846.9	99203.4	245535	70445.4	98003.6	83504.4	118724	89654.7	63243.7	78277.6	182069
CI-20150901-27_10_1	QC3	O	23	QC		122160	118476	101394	86362.8	105528	70144.7	128127	80689.8	96736.5	89990.2	91642.8	97859.7	90467.2	121602	117211	93408.2	142813	108684	142693	119825	74117.1	92503.9	109856	114125	97206.7	130225	117746	77993.9	96127.5	134281	116460	153962	101121	157285	160018	770814	221555	147245	106470	108916	98377.8	104229	126316	1.07148e+06
CI-20150902-01_10_1	QC1	R	24	QC		89478.1	102758	98848.3	130292	88186.8	87352.4	95367.2	125618	100773	121193	124534	105461	130123	121385	106913	100678	119028	106869	106517	111799	112374	125568	99351.5	117598	111200	105692	126835	65668	120194	118231	121821	125418	128530	144210	127978	712819	214698	121788	121145	104189	122830	153926	107703	1.05555e+06
CI-20150902-02_10_1	R21-1	R	24	Vehicle	-1	139304	125692	69850.4	83660.1	92980.9	85112.1	114340	97244.5	85474.9	108061	92812.2	87817.7	123998	150084	132078	148081	120224	152642	159491	85055.5	96343.6	104258	102324	103825	104725	90286.7	130314	113020	107060	102545	137368	162644	138706	167583	326416	1.49936e+06	504748	102411	108058	202354	142591	89321.1	142915	3.11063e+06
CI-20150902-03_10_1	210	R	24	Vehicle	0	131277	117886	132654	107385	71562.3	106373	141998	114908	78800.1	81774.5	126664	129060	132050	154874	183049	169791	119954	160737	192326	123077	83304.4	92900.6	113837	120469	92745.9	103675	129536	103390	129926	126423	136124	195189	148424	202004	349341	1.33158e+06	537309	159147	140654	123769	140954	167957	163529	3.15644e+06
CI-20150902-04_10_1	211	R	24	Vehicle	1	170574	143474	132865	94798.1	136041	159881	85768.1	131643	161895	185415	93843.4	145675	165863	170133	194002	217615	159266	226871	233039	137959	113593	113864	136059	127820	128675	146270	111339	138847	178858	172974	127699	197356	145066	170039	393914	920422	1.0978e+06	153509	152483	149439	207020	167429	162010	2.81039e+06
CI-20150902-05_10_1	212	R	24	Vehicle	2	94135.9	98983.7	135614	68826.9	68408.9	110192	79847.4	70365.7	97728	96908.7	142338	76354.2	125909	100469	88864.2	90981.2	82564.5	119061	82037.2	94415.5	97968.5	109154	125786	87250.5	118247	122202	86408.8	116209	97244.7	112032	121267	106764	134516	92382.5	150696	495120	98710.5	107448	92866.5	91624.8	127902	123167	124460	831482
CI-20150902-06_10_1	213	R	24	Vehicle	3	125822	85800.3	109904	65399.7	88330.7	89634	66101.1	72243.3	80580	91489.5	81820.3	77932.8	85861.3	82657.2	80162.6	79896.8	76009.6	75900.2	74274.1	75665.8	78426.7	83549.2	75081.3	69554.4	78549.3	68891.4	89556.8	86587.2	90512.4	86426.7	103598	108624	111971	130890	141628	251453	111282	66428	124252	85227	101735	83276.6	88252.1	483918
CI-20150902-07_10_1	214	R	24	Vehicle	4	127600	112439	131952	74060.1	95817.2	85995.8	114851	88024.8	77363	106560	101944	100756	64592.4	92074.3	106923	104439	89822.4	87334.9	115624	81815.8	65994.8	109484	92317	89394.4	98702.3	98454.3	115982	69353.7	82751.3	111073	95832.3	135065	86809.1	107980	172352	330000	137996	145305	128366	85069.5	88028.2	127726	135010	545069
CI-20150902-08_10_1	R52-1	R	24	Alcohol	-1	104294	107888	120398	106340	113242	65912.9	104595	146724	87011.5	103178	132619	140005	115033	113190	112143	152233	173148	169791	168631	139586	129701	107520	96904	103266	89025.2	140274	91650.9	126915	123793	116587	109084	151792	150719	179594	290615	621377	255548	129094	102389	159202	116621	132195	130263	1.09705e+06
CI-20150902-09_10_1	520	R	24	Alcohol	0	84405	147501	107904	85164.9	102119	89884.5	127226	95415.7	91237.4	83834.7	110996	88032.9	107163	107838	128498	104905	103978	135690	153358	93564.2	102232	113063	113109	115034	134494	82769.4	81759.3	98459.9	115755	80209.2	123701	121503	111135	116714	234436	425281	92782.3	109403	70655.6	124220	111553	104984	127271	664353
CI-20150902-10_10_1	521	R	24	Alcohol	1	119149	130508	105300	92771	89668.3	95471.8	80018.8	76406.4	116139	86664.3	111001	136869	102335	103892	142707	140038	81653.5	109842	144550	79849.9	59071.3	128853	96825.1	94813.5	82049.9	102621	96687.1	88107	99519.9	98441.2	103349	142394	118315	148527	166222	303887	152565	103855	91049.9	102950	111581	119954	111826	353229
CI-20150902-11_10_1	522	R	24	Alcohol	2	91198.3	104167	78703.2	90631.8	77829.9	96036.8	92850	71485.1	121047	88966.2	84546.5	99936.5	99349.1	98021.8	81209.4	115017	59563.1	113574	106564	83624.4	55294.1	103599	89084.7	71255	57261	99178.4	133835	139799	121356	119667	88128.9	106349	101473	109956	114928	183855	66319.3	77069.7	83565.5	107814	96048.2	76998.7	81522.9	132653
CI-20150902-12_10_1	523	R	24	Alcohol	3	103635	83912.5	96887.3	73986.4	81370.5	112350	105984	80582.9	117079	58743	101029	85137.5	104806	112047	93006.1	117285	106534	89892	94199.9	106688	87747.7	122797	103444	71740	71724.1	115231	87867.2	81858.9	107441	133851	77082.6	88695	114702	69706	105936	143683	77317	79018.3	78252.4	67982.5	48048.9	125448	90712.8	159831
CI-20150902-13_10_1	524	R	24	Alcohol	4	92320.6	72699.3	90980	80234.8	87822.8	106487	109439	74463.8	69231.3	91960.6	76847.4	99606.8	95534.9	83830.4	87260.2	76083.1	99806.9	100969	83645.4	96526.5	111924	86826.5	89173.6	76619.9	84088.4	79047.5	109646	72242.5	69493.2	94843.4	67639.1	121135	93669.4	65820.7	114751	227542	81786.6	83683	56944.4	95468.7	87144.7	138179	91284.1	228432
CI-20150902-14_10_1	QC2	R	24	QC		87776.8	88430.9	118585	68005.1	84410.4	103474	100272	102141	93979.5	97444.4	111869	105976	109903	94985.7	101900	89476.1	92288.8	143043	166230	90160.6	120493	74856.1	127334	89133.3	96536.5	103863	119102	105610	106428	96704.9	159020	164949	134210	122709	186644	732668	269294	91781.3	135976	107414	115950	114084	117393	1.06346e+06
CI-20150902-15_10_1	R63-1	R	24	NAD	-1	91034.2	81679.3	98371.1	84924	120710	117851	90478.2	111479	65313	127347	121246	102354	107647	128014	146737	146300	109607	115039	154452	91667.8	75441.4	145530	144846	133708	127797	159014	124304	110504	153788	81421.5	89215.1	171852	114103	168234	228715	487371	200241	130376	145074	141919	175955	140246	149379	3.13826e+06
CI-20150902-16_10_1	630	R	24	NAD	0	144524	126313	129825	112127	84200.2	186232	153934	124574	138762	156417	126534	114357	100743	151999	167368	170653	147344	124274	181515	132759	128228	83153.4	91121.9	141736	109095	126582	130657	118926	117535	118000	129902	188555	238006	183420	231896	506265	331481	157924	114862	132093	141339	140583	224678	3.63584e+06
CI-20150902-17_10_1	631	R	24	NAD	1	95642.1	55199.7	89992.5	81294	89448.8	102644	125427	105036	71999.8	87126.2	83018.9	89237.1	135755	112925	72361	84574.7	90927.1	102498	99346.1	89983.9	97605.2	125523	87188.4	107520	104483	99711	104786	116169	114431	120785	115790	118642	131591	91462.8	108243	303040	138129	98113.6	93029	64588.9	113635	117984	114486	1.22525e+06
CI-20150902-18_10_1	632	R	24	NAD	2	81909.2	109140	88151.2	120972	47552.8	89511.9	79052.7	85689.2	92093.7	70852.9	71904.8	79275	64243.2	72403	76322.4	107263	74896	78723.4	103914	86842.3	82153.3	95741.5	70269.1	86794.3	85791.4	77804.2	71280.8	96784.3	89958.4	68936.5	94417.8	66540.6	83722.8	63122.8	68363.7	121581	55166.8	58286.8	86064.2	108025	103123	61754.3	102566	379649
CI-20150902-19_10_1	633	R	24	NAD	3	94478.3	58283.7	63859	106220	78290.1	110037	99797.8	87190.6	89285.2	88649.5	105399	109489	106698	90541.1	122536	68380.9	77399.3	82209.5	90110.3	98842.2	100486	106898	90208.6	85281.2	113319	99760.2	111324	77243.9	104133	117596	119888	77238.3	93853.5	107741	123679	383161	93674.5	57491.3	102942	84169.6	97427.2	72828.6	69121.9	947803
CI-20150902-20_10_1	634	R	24	NAD	4	83012.9	85255.2	113248	82231.3	85663.4	86379.6	89898	114122	96678.1	70585.6	87070.3	84386	76552.9	88769.7	96797.4	91504	69263.4	71168.3	107772	95618.4	104598	76653.7	82750.6	84027.1	89223.3	99791.1	95978	82101.7	98825.8	98295	111836	67640.2	70587.2	80200.8	91317	200609	101183	107761	80650.9	96570.9	77620.2	75723.9	111599	479869
CI-20150902-21_10_1	R44-1	R	24	NAD + Alcohol	-1	169120	94967.1	131656	103529	149637	99196.9	114146	182561	133489	108727	111255	113650	208142	252533	175787	196543	201648	267034	265981	132462	126610	141875	129590	73863.4	105019	96977.6	157961	147968	111626	144715	115387	160086	208718	209192	302695	678169	490441	152148	168635	206031	204625	165251	200916	4.45295e+06
CI-20150902-22_10_1	440	R	24	NAD + Alcohol	0	97683.8	106892	89575.4	137785	80961.5	114384	110233	86290.8	106557	116305	108414	83721.8	97857.1	97797.1	84882.9	67439	118411	115689	109845	142862	117552	80292.9	94596.2	95187.7	104398	107138	123433	128425	142310	112628	103659	138389	115713	117405	124488	457107	163645	78983	143247	112535	122304	92793.1	83418.6	969384
CI-20150902-23_10_1	441	R	24	NAD + Alcohol	1	84041.5	97325.9	79078.2	87441.2	132857	55977.2	83678.2	81502.9	84859.2	87757.5	93221.7	66833.6	71506.6	105991	108633	91275	86375.7	55408.1	102480	80502.3	89108.2	109945	87951.5	96506.1	94332.2	132532	134019	106984	68552.1	86347.4	112900	97757.8	76390.6	95081.8	119534	208433	111510	109133	78343.4	81263.3	87707.4	89055.2	106630	290228
CI-20150902-24_10_1	442	R	24	NAD + Alcohol	2	80287	102198	56976.5	74060.9	111177	110592	63400.2	117428	94343.2	75114.6	73580.1	60286.8	88863.2	154149	90092.7	79686.8	68875.6	101056	85388.2	78421.5	79293.8	110699	101640	105278	72686.1	102210	97177.4	117744	96354.5	92150.3	84982.3	96967.5	109468	60502.3	81274.2	205808	68754.1	76011	84932.1	90260.4	105440	119171	78874.7	273158
CI-20150902-25_10_1	443	R	24	NAD + Alcohol	3	69482.8	71110.7	69204.2	84301	58843.1	83803.4	88215.6	84401.9	80045.9	91251.5	85424.1	73387.3	91890.4	99838.1	79382	85277.1	84045.3	74518.6	97875.1	79327.3	69844	95086.7	65127.3	82952.6	87710.6	87068.2	62113.1	75078.3	90054.2	65246.3	62285.8	113695	79411.7	91179.4	99996.4	165723	81855.5	77447.7	99295.3	114284	94361.1	122034	75332	219630
CI-20150902-26_10_1	444	R	24	NAD + Alcohol	4	56980.9	68054	98474.3	61293.2	62844.2	78749.8	114739	117680	132030	98538.4	102577	92363	67781.6	104194	107799	120440	112420	87220.4	95185.1	102388	78071.4	116204	88026.4	99345.1	93434.7	87970.3	98672.9	87591.8	68040.3	113338	104849	83519.7	95108.1	115075	163671	362865	104617	125887	105173	92407.9	109986	79391.8	98799.8	419856
CI-20150902-27_10_1	QC3	R	24	QC		86952.9	71589.4	102947	134968	112489	132667	60095.8	122944	99277	116121	115783	113507	110479	123962	102233	162085	131505	106200	126876	88450.4	146774	93194.3	145939	103436	69108.7	105397	126552	109584	123233	155741	105038	201806	149553	147057	131376	735606	267488	133044	107159	102524	138099	121417	169690	1.10874e+06
[truncated: 423 more columns]
